# Supplementary material for: Adjuvant chemotherapy or no adjuvant chemotherapy? A prediction model for the risk stratification of recurrence or metastasis of nasopharyngeal carcinoma combining MRI radiomics with clinical factors
Source: PLoS One. 2023 Sep 26;18(9):e0287031. doi: 10.1371/journal.pone.0287031 (PMC10522047; doi:10.1371/journal.pone.0287031)
Supplement: S1 Table — (XLSX) [file pone.0287031.s003.xlsx]

## Sheet: Sheet1
S2 Features extracted from targets outlined by an associate chief physician
original_shape_Elongation	original_shape_Flatness	original_shape_LeastAxisLength	original_shape_MajorAxisLength	original_shape_Maximum2DDiameterColumn	original_shape_Maximum2DDiameterRow	original_shape_Maximum2DDiameterSlice	original_shape_Maximum3DDiameter	original_shape_MeshVolume	original_shape_MinorAxisLength	original_shape_Sphericity	original_shape_SurfaceArea	original_shape_SurfaceVolumeRatio	original_shape_VoxelVolume	original_firstorder_10Percentile	original_firstorder_90Percentile	original_firstorder_Energy	original_firstorder_Entropy	original_firstorder_InterquartileRange	original_firstorder_Kurtosis	original_firstorder_Maximum	original_firstorder_MeanAbsoluteDeviation	original_firstorder_Mean	original_firstorder_Median	original_firstorder_Minimum	original_firstorder_Range	original_firstorder_RobustMeanAbsoluteDeviation	original_firstorder_RootMeanSquared	original_firstorder_Skewness	original_firstorder_TotalEnergy	original_firstorder_Uniformity	original_firstorder_Variance	original_glcm_Autocorrelation	original_glcm_JointAverage	original_glcm_ClusterProminence	original_glcm_ClusterShade	original_glcm_ClusterTendency	original_glcm_Contrast	original_glcm_Correlation	original_glcm_DifferenceAverage	original_glcm_DifferenceEntropy	original_glcm_DifferenceVariance	original_glcm_JointEnergy	original_glcm_JointEntropy	original_glcm_Imc1	original_glcm_Imc2	original_glcm_Idm	original_glcm_Idmn	original_glcm_Id	original_glcm_Idn
0.707938	0.630856	23.6898	37.5518	51.264	53.6656	36.6197	57.9396	13547.2	26.5844	0.69937	3929.57	0.290064	14013	32.4007	163.777	8.45283e+07	5.26281	58.8271	3.49641	279.697	39.3358	100.363	101.95	-75.4297	355.126	26.4474	403.569	-0.0228374	2.28227e+09	0.0311144	2577.1	1447.37	37.71	169344	-536.3	222.381	121.776	0.286086	8.32708	4.41731	51.7281	0.00272594	8.76252	-0.28881	0.97361	0.125887	0.978512	0.210745	0.902877
0.665728	0.498797	18.1029	36.2931	39	40.2492	30.1496	40.694	6796.12	24.1614	0.628359	2761.32	0.406308	7209	44.1263	237.757	5.50297e+07	5.66531	88.1658	4.67972	485.59	62.1299	145.815	151.558	-65.5478	551.138	37.753	453.986	0.46403	1.4858e+09	0.0256	7352.42	2116.69	45.1587	2.7447e+06	16116.4	700.64	392.19	0.270171	14.3704	5.02136	182.376	0.00404956	8.09431	-0.534318	0.998584	0.0921456	0.972187	0.164193	0.895428
0.607664	0.512595	22.9736	44.8181	46.5725	34.2053	45.8912	51.4393	14203.1	27.2344	0.642276	4415.89	0.31091	14553	14.0405	200.15	9.95407e+07	5.75166	91.3529	3.55034	375.852	61.0441	122.384	139.284	-86.7503	462.602	39.1311	429.74	-0.538096	2.6876e+09	0.0235611	6268.01	1967.86	43.497	1.72044e+06	-12786.7	616.573	313.749	0.324658	12.5257	4.96823	152.081	0.00221818	9.03175	-0.398227	0.994362	0.117594	0.969242	0.191375	0.893018
0.620441	0.430337	22.9998	53.446	61.8466	60.7454	40.8044	62.1369	24050.2	33.16	0.683646	5893.85	0.245064	24543	41.8241	149.448	1.48026e+08	5.1155	51.0239	4.73645	299.759	33.9966	100.936	103.234	-80.8383	380.597	21.8858	403.54	-0.0753275	3.9967e+09	0.0361197	2094.64	1505.78	38.4844	183956	514.893	195.731	96.9099	0.336276	7.16154	4.27376	44.9062	0.00252125	9.02245	-0.200492	0.929809	0.154199	0.984867	0.241461	0.920149
0.906697	0.81996	34.4935	42.0673	48.3735	49.6588	49.4773	51.8748	35614.1	38.1423	0.754848	6934.89	0.194723	36126	10.7021	173.132	2.24473e+08	5.66108	76.7899	4.38265	406.608	51.1714	103.85	112.103	-112.43	519.039	32.8906	409.595	0.135361	6.06078e+09	0.025248	4672.69	2078.61	44.8808	906873	-1817.53	453.988	196.967	0.392733	10.0268	4.74537	94.6236	0.00142925	9.85624	-0.223169	0.956527	0.117212	0.983699	0.198359	0.918638
0.681446	0.567168	13.5446	23.8811	19.2094	24.7386	28.3019	28.931	3115.12	16.2737	0.738715	1396.34	0.448245	3321	26.6556	184.177	2.17567e+07	5.23617	74.6232	3.69862	289.678	50.9703	115.206	122.428	-99.2121	388.89	32.1418	420.576	-0.589508	5.87432e+08	0.0306035	4488.43	2053	44.3048	854731	-5130.69	512.58	152.659	0.535674	9.23132	4.21105	65.0632	0.00819329	7.00199	-0.63288	0.999188	0.118679	0.977056	0.201689	0.90134
0.598109	0.33838	13.5466	40.0338	37.9473	27.6586	37.9473	43.4741	6762.38	23.9446	0.678663	2548.18	0.376817	7074	59.3756	210.151	5.39029e+07	5.27675	75.3172	3.32997	313.271	46.8812	149.731	163.283	-66.02	379.291	32.2269	453.582	-0.509476	1.45538e+09	0.0312336	3478.06	2101.45	45.6691	243949	-2160.42	264.819	202.366	0.133321	10.4279	4.6268	90.6657	0.0045835	7.97641	-0.442639	0.994327	0.125188	0.969763	0.203674	0.890373
0.510513	0.453672	20.3853	44.9341	52.3927	30	49.4773	53.7494	11742.8	22.9395	0.709699	3520.38	0.299792	12096	61.2032	199.758	8.87756e+07	5.33855	59.2498	4.79209	364.458	43.478	141.217	152.602	-106.094	470.552	26.6394	445.151	-0.775373	2.39694e+09	0.0327049	3487.38	2746.81	52.1381	406524	-3752.1	282.64	169.596	0.245023	9.29638	4.56196	81.9806	0.00316702	8.57337	-0.335479	0.983985	0.128791	0.982803	0.211529	0.917
0.688559	0.620616	31.2115	50.2911	63.2851	49.4773	60.2993	64.4127	25004.2	34.6284	0.603383	6853.31	0.274086	25461	94.8704	211.801	1.9545e+08	5.2441	51.6971	4.72809	333.791	36.2918	152.468	152.774	-73.7265	407.518	21.7982	455.263	-0.209442	5.27716e+09	0.0349452	2536.7	2188.23	46.3859	261311	362.028	236.913	90.7679	0.43985	6.68359	4.18817	45.6293	0.00293636	8.9339	-0.236033	0.952674	0.173118	0.987473	0.260206	0.929405
0.769467	0.647629	39.2107	60.545	66.4078	60.3738	68.542	74.6994	61689.4	46.5874	0.59172	12759.7	0.206838	62478	55.2546	200.363	4.43679e+08	5.54886	78.5253	3.3717	352.741	46.8655	133.87	140.387	-87.6109	440.352	32.5093	437.878	-0.308799	1.19793e+10	0.0256027	3493.56	2122.11	45.545	418383	-1831.65	356.671	165.609	0.365008	9.48503	4.6839	74.0318	0.00115834	10.1717	-0.148493	0.894699	0.124002	0.980796	0.205031	0.910007
0.438234	0.390204	18.195	46.6294	47.4342	28.4605	40.025	48.4665	9880.88	20.4346	0.681749	3266.3	0.330568	10260	53.0682	187.562	6.96628e+07	5.33394	66.9293	3.84674	301.57	43.8966	124.276	128.936	-63.2766	364.847	28.7453	428.162	-0.566488	1.88089e+09	0.0299169	3313.03	1516.86	38.3274	410807	-4263.64	333.986	142.744	0.40249	9.09813	4.49268	58.4471	0.00298515	8.54801	-0.372953	0.989898	0.110169	0.97627	0.194638	0.897462
0.838181	0.616321	33.1493	53.7859	60.075	49.2037	60.6712	71.5612	42321.4	45.0823	0.598074	9819.79	0.232029	42930	31.754	140.983	2.42592e+08	5.17381	54.3635	4.88403	362.75	34.7155	87.9085	88.9304	-71.5222	434.272	22.9806	390.607	0.229843	6.54999e+09	0.0337787	2100.76	1143.14	33.3751	157659	323.679	205.708	88.8286	0.395	6.71549	4.19652	43.2585	0.00201304	9.3613	-0.157743	0.891881	0.161112	0.989304	0.249536	0.933077
0.83526	0.577383	33.4491	57.9322	64.2028	61.8466	60.7454	69	59000.6	48.3884	0.663713	11042.7	0.187162	59778	25.2662	137.282	3.24372e+08	5.23792	55.2493	4.00446	270.651	36.1282	79.8131	77.1768	-89.7728	360.424	23.6353	382.766	0.121922	8.75806e+09	0.0328773	2251.66	1227.89	34.618	204824	1026.68	220.144	102.204	0.362553	7.61218	4.3528	43.3376	0.00170502	9.64436	-0.128373	0.853826	0.133966	0.982234	0.221256	0.911121
0.84467	0.516183	17.4061	33.7209	39	33.541	37.5899	40.694	9067.5	28.483	0.684781	3070.84	0.338665	9396	59.173	246.935	7.37627e+07	5.75585	95.8717	3.70428	403.97	60.3678	153.602	157.515	-124.944	528.914	40.0321	460.393	-0.0592853	1.99159e+09	0.0224931	6207.05	3430.68	57.9908	1.16439e+06	239.763	585.643	316.298	0.293606	13.6707	5.00424	124.989	0.00275992	8.60319	-0.481637	0.997827	0.0838963	0.974258	0.155617	0.893112
0.665898	0.610559	28.5511	46.7622	49.93	44.2945	49.2037	57.6281	25297.9	31.1389	0.678571	6141.55	0.242769	25785	66.7014	163.777	1.69381e+08	5.04299	49.3178	4.96951	314.586	32.1157	118.897	120.921	-78.2947	392.881	20.3634	421.144	-0.114252	4.57329e+09	0.0379803	1887.83	1706.93	41.0311	152534	441.123	175.365	81.9675	0.361055	6.60579	4.14582	37.8851	0.00268724	8.92111	-0.189237	0.918585	0.154002	0.987808	0.244622	0.927081
0.764282	0.732664	18.9566	25.8735	27.6586	30.8869	24.7386	31.0322	3762	19.7746	0.602147	1942.65	0.516387	4023	79.7599	194.921	3.01523e+07	4.97593	54.8015	4.73967	354.203	37.3845	147.051	150.471	11.6953	342.508	24.3945	449.85	-0.0142623	8.14113e+08	0.0375208	2510.2	838.55	28.6987	182936	-595.579	207.72	149.199	0.158321	9.13169	4.2405	63.7089	0.00805928	7.05051	-0.535693	0.996898	0.116713	0.971906	0.200901	0.891655
0.714793	0.641643	20.6873	32.2411	36.6197	34.9857	28.4605	37.108	5996.25	23.0457	0.574691	2777.39	0.463187	6345	27.6424	134.617	3.41708e+07	4.97767	48.8104	4.22662	248.749	32.7911	78.8201	79.8046	-61.0782	309.827	21.1127	381.323	0.130094	9.22611e+08	0.0380081	1902.88	918.019	29.8901	127398	-1075.13	176.351	78.5149	0.384084	6.77026	4.02699	31.9661	0.00569447	7.6223	-0.424749	0.991446	0.146628	0.981624	0.2352	0.908472
0.823598	0.433782	18.0878	41.6978	44.5982	40.8044	43.2666	50.6458	13918.5	34.3423	0.619789	4514.76	0.324371	14418	61.4762	191.811	1.01326e+08	5.20937	64.4237	3.37976	308.836	38.8069	132.71	138.303	-33.583	342.419	26.194	435.601	-0.179909	2.73579e+09	0.0334554	2510.18	1270.67	35.2602	157306	-384.058	217.045	107.885	0.333474	7.56041	4.32419	49.9806	0.00323166	8.60111	-0.289013	0.972151	0.156402	0.979303	0.241485	0.908232
0.378357	0.319461	13.569	42.4747	42.4264	19.2094	39.1152	42.5323	2388.38	16.0706	0.570386	1514.9	0.63428	2700	51.3502	165.536	1.69457e+07	4.88962	73.3374	2.40642	212.275	38.4427	109.064	111.181	-4.77681	217.052	28.814	411.651	-0.0220243	4.57534e+08	0.0388	2123.61	556.576	22.8167	123727	1.87299	239.04	100.304	0.40959	7.63617	3.8119	40.4741	0.0136322	6.28171	-0.674614	0.999092	0.133768	0.955744	0.220399	0.864116
0.68805	0.57266	24.0379	41.9758	44.5982	43.2666	39.1152	46.1844	17388	28.8814	0.694159	4675.82	0.268911	17847	72.1709	177.313	1.22974e+08	5.07929	54.3309	4.59287	260.537	34.4139	128.904	135.419	-68.2461	328.783	22.0061	431.326	-0.811794	3.3203e+09	0.0370021	2083.81	1687.32	40.8439	144876	-1555.81	177.534	101.219	0.274719	7.20864	4.26554	48.3958	0.00312902	8.69963	-0.232944	0.948005	0.154891	0.97968	0.242375	0.909902
0.678783	0.605036	26.399	43.6321	49.4773	39.4588	47.4342	51.3517	17860.5	29.6167	0.620279	5327.12	0.298263	18252	2.40019	133.922	9.70124e+07	5.39361	66.9129	5.31087	394.812	43.1771	74.5476	79.8703	-77.8028	472.615	28.773	378.826	0.29205	2.61933e+09	0.028763	3223.55	1021.31	31.3675	405200	240.413	304.452	155.284	0.323217	9.0176	4.55163	72.7937	0.00226956	9.07204	-0.287771	0.975718	0.12745	0.984243	0.210208	0.918792
0.717986	0.414664	19.3235	46.6003	47.4342	36.6197	43.2666	51.8748	13482	33.4583	0.576492	4751.83	0.352457	13824	60.493	214.486	1.00579e+08	5.5376	92.3292	2.76595	301.003	50.3759	138.837	141.856	-11.6085	312.612	35.9	443.219	-0.0251794	2.71563e+09	0.0247345	3865.21	1091.66	32.3129	396963	-155.887	376.645	187.517	0.33289	10.5732	4.72423	73.8466	0.00227391	8.94259	-0.364966	0.990676	0.102048	0.959982	0.180881	0.868845
0.925047	0.606024	29.6349	48.9005	57.6281	55.0727	51.788	61.3351	36160.9	45.2353	0.625235	8457.98	0.233899	36828	72.4776	194.307	2.63653e+08	5.27447	64.6314	3.22519	290.763	38.5617	136.955	142.454	-48.2684	339.032	26.7754	439.652	-0.294312	7.11864e+09	0.030551	2364.65	1504.56	38.4684	156564	-1274.36	222.374	123.474	0.284251	8.36915	4.48295	52.4314	0.0016768	9.5729	-0.157458	0.896679	0.123634	0.976495	0.209153	0.898938
0.693149	0.49754	20.8498	41.9057	52.3927	36.6197	63.2851	63.5689	11649.4	29.0469	0.61791	4021.86	0.345243	12096	43.6419	131.479	6.68868e+07	4.794	36.2062	6.15985	251.446	27.5495	84.2945	82.9386	-76.197	327.643	15.9195	386.395	-0.314151	1.80594e+09	0.0489078	1618.52	1106.44	33.0684	94932.1	-201.704	123.723	72.2521	0.259659	5.91553	3.9924	36.8429	0.00573155	7.92507	-0.266829	0.955103	0.199848	0.98521	0.285711	0.924511
0.904611	0.579873	36.7606	63.3943	68.542	68.542	70.2282	80.7217	85934.2	57.3471	0.66105	14246	0.165778	86697	69.1077	188.145	6.15756e+08	5.27382	53.8949	4.55048	377.624	36.8272	135.057	139.515	-83.2093	460.834	23.0842	437.909	-0.271063	1.66254e+10	0.0335032	2490.12	2049.25	44.8391	273623	-929.6	248.613	93.8352	0.450194	6.51433	4.18069	50.8677	0.00228551	9.53634	-0.143921	0.875142	0.192732	0.989844	0.277534	0.938812
0.594863	0.348937	15.0435	43.1122	42.4264	28.4605	42.4264	44.5982	8094.38	25.6459	0.622124	3133.74	0.38715	8424	16.0598	185.049	5.36019e+07	5.49979	71.9821	3.72602	285.063	50.6341	109.037	120.388	-88.6434	373.707	31.6028	414.489	-0.801431	1.44725e+09	0.0280243	4489.87	1758.11	41.3425	721385	-5970.62	401.422	207.219	0.321075	10.3635	4.62586	96.4599	0.00380034	8.22522	-0.461436	0.996215	0.125671	0.968759	0.204602	0.890313
0.796068	0.671625	29.6696	44.1758	46.8615	59.7746	57.7062	61.3351	24145.9	35.1669	0.647038	6243.81	0.258587	24678	90.1366	318.471	2.47126e+08	6.08639	140.808	2.96674	503.619	77.2352	211.49	225.989	-83.3831	587.003	56.6535	519.98	-0.334941	6.67241e+09	0.0173139	8757.2	3927.53	61.4418	2.57667e+06	-11483.4	947.387	338.195	0.473534	13.3925	5.10651	155.608	0.0012263	9.87376	-0.352054	0.992574	0.086696	0.978181	0.161173	0.905311
0.679336	0.592754	28.0127	47.2586	45.8912	47.4342	52.4786	55.8032	20604.4	32.1045	0.615756	5902.66	0.286476	21060	107.542	270.365	1.90089e+08	5.68324	92.1841	3.47455	382.624	53.9634	189.034	194.195	-56.056	438.68	38.0115	493.663	-0.431369	5.1324e+09	0.0226594	4549.68	2629.18	50.8949	523592	-2388.5	406.934	251.581	0.234177	12.1274	4.95777	102.763	0.0014954	9.56723	-0.296027	0.981662	0.0901965	0.971477	0.165539	0.888185
0.759202	0.649776	17.3918	26.7658	30.8869	25.632	32.45	32.45	5925.38	20.3206	0.762434	2076.95	0.350517	6156	55.1557	306.086	5.83544e+07	5.92501	132.192	3.10755	455.128	78.303	196.199	207.191	-79.06	534.188	54.1663	505.906	-0.489645	1.57557e+09	0.0191213	9727.38	3446.7	58.021	2.61111e+06	-8847.21	871.387	551.346	0.226717	18.0868	5.2228	214.47	0.00365527	8.14352	-0.5978	0.999502	0.0565916	0.959027	0.120784	0.867409
0.939449	0.646704	43.5799	67.3877	80.7217	81.6088	77.4209	95.483	107860	63.3072	0.628716	17429	0.161588	108864	108.499	252.939	1.01053e+09	5.36629	59.221	5.14052	447.356	45.4928	196.8	213.247	-100.959	548.315	27.0486	500.628	-1.22817	2.72844e+10	0.0342481	3817.42	3879.48	61.8343	746131	-8963.56	372.745	149.106	0.426884	8.0546	4.46908	83.4016	0.00228651	9.73545	-0.134034	0.86474	0.166654	0.988815	0.250148	0.93715
0.505227	0.367463	25.1649	68.4827	64.4127	52.3927	53.6656	82.1584	25482.4	34.5993	0.48601	8616.53	0.338137	26244	57.6543	263.924	2.17874e+08	5.97698	117.827	2.86392	433.537	67.0733	166.262	171.227	-81.5228	515.06	48.5566	473.445	-0.264778	5.8826e+09	0.0182518	6749.76	2808.16	52.1522	1.36562e+06	-4883.4	697.798	344.868	0.33765	13.8602	5.15686	150.271	0.00123902	9.84465	-0.33979	0.990668	0.083522	0.97153	0.156431	0.89107
0.783727	0.482	10.8951	22.604	19.2094	21.6333	24.1868	27	2199.38	17.7153	0.69595	1175.18	0.534326	2376	64.1158	206.414	1.6627e+07	5.03557	79.2058	3.10397	269.131	45.632	131.004	129.571	-45.2395	314.371	32.7241	434.676	-0.0994761	4.48929e+08	0.0353822	3179.34	1435.56	37.8753	166075	58.3754	233.748	232.114	0.0104973	12.4128	4.25256	72.9713	0.0129609	6.35046	-0.690782	0.999316	0.0708806	0.950462	0.144476	0.848053
0.589303	0.425713	14.1493	33.2366	40.025	21.6333	36.1248	40.025	3784.5	19.5864	0.598184	1963.31	0.518776	4077	76.8155	239.35	3.0714e+07	5.30742	60.3663	5.09352	388.945	50.5365	144.943	140.628	-84.215	473.16	28.1845	451.003	0.576492	8.29278e+08	0.0330249	5429.99	2328.07	47.3933	1.46749e+06	8888.62	563.944	239.809	0.397532	11.3192	4.47706	104.997	0.00782552	7.09509	-0.628834	0.99912	0.107617	0.976084	0.184975	0.901367
0.574909	0.359757	17.0261	47.3266	50.2892	30.8869	48.8365	51.0882	12191.6	27.2085	0.698782	3665.92	0.300692	12528	60.205	184.028	8.56608e+07	5.22249	61.5995	3.6465	328.96	38.472	126.822	130.617	-31.7901	360.75	26.0022	429.667	-0.0984808	2.31284e+09	0.0320117	2437.13	1087.89	32.7402	158011	-12.4205	207.369	143.569	0.179922	9.14645	4.53061	58.6643	0.00278377	8.69386	-0.305514	0.977493	0.117213	0.975392	0.199197	0.89584
0.804389	0.58033	18.5785	32.0137	42.9535	30	34.2053	44.5982	8550	25.7514	0.690427	2928.71	0.34254	8856	71.1394	192.781	6.33325e+07	5.16627	62.2622	4.18694	320.886	37.8898	136.652	140.439	-66.4451	387.331	25.3355	439.416	-0.399656	1.70998e+09	0.0325327	2421.8	1876.18	42.9384	185130	-1031.73	215.688	86.4095	0.417698	7.11942	4.15621	35.1622	0.00375247	8.24289	-0.354166	0.985402	0.136794	0.98684	0.226087	0.921411
0.52512	0.368934	17.4245	47.2294	45.3982	32.311	51.264	54.9909	9963	24.8011	0.650034	3444.62	0.345741	10314	37.1364	197.256	6.89594e+07	5.55375	83.3165	3.6657	328.713	52.6619	119.484	123.565	-78.816	407.529	35.513	424.879	-0.502389	1.8619e+09	0.02478	4555.44	1722.94	41.1382	651417	-3856.19	385.438	263.398	0.185994	12.0077	4.82581	115.66	0.00270015	8.65358	-0.413946	0.994466	0.0909737	0.9663	0.167805	0.88246
0.773848	0.606811	16.1124	26.5527	25.632	28.4605	30.5941	31.8904	4347	20.5477	0.699088	1842.52	0.42386	4617	45.252	177.75	3.11344e+07	5.01807	62.3957	4.03723	296.595	40.4943	123.462	134.728	-62.4294	359.024	26.7603	426.699	-0.475834	8.40628e+08	0.0378578	2752.25	1578.67	39.3557	245478	-1972.43	238.113	119.396	0.323564	7.82067	4.19784	57.276	0.00754819	7.26842	-0.500039	0.995961	0.173218	0.979474	0.252477	0.910478
0.651353	0.574853	17.3641	30.2062	30.5941	32.311	24.1868	34.0735	4007.25	19.6749	0.623333	1957.32	0.488444	4293	53.6965	185.345	2.8611e+07	5.20658	55.3793	4.53921	249.692	42.0645	120.389	125.311	-110.889	360.581	26.517	424.197	-0.477457	7.72497e+08	0.0340572	3216.68	2239.86	46.9969	352558	-584.933	291.209	167.918	0.2624	9.50873	4.3227	75.9915	0.00719467	7.22033	-0.570078	0.998311	0.105427	0.97228	0.191209	0.893516
0.855638	0.385121	8.83417	22.9387	21.8403	22.8473	21.8403	27.3313	2163.38	19.6272	0.694948	1164	0.538048	2349	41.5914	173.206	1.47018e+07	4.76418	57.1929	4.5159	234.542	40.7679	107.083	113.647	-82.5073	317.05	23.1523	411.08	-1.01102	3.96949e+08	0.0453164	3269.89	1534.38	38.7503	335660	-4101.46	283.759	154.121	0.300328	8.85658	3.96714	73.5686	0.0144842	6.23976	-0.637478	0.99827	0.131271	0.968101	0.213777	0.889038
0.666335	0.402446	15.7527	39.1424	44.5982	30	39.4588	45	7562.25	26.082	0.609259	3058.08	0.404388	7884	75.5106	205.264	5.91732e+07	5.34613	63.4509	4.64331	339.8	44.7548	145.913	150.505	-54.4302	394.231	26.8068	450.164	-0.513428	1.59768e+09	0.0301417	3809.47	1731.96	41.0534	473072	-2297.46	348.814	163.364	0.36363	9.27311	4.49582	74.7143	0.00404269	8.09407	-0.446913	0.995136	0.125729	0.976412	0.208436	0.90282
0.591445	0.461337	24.0137	52.0524	51.0882	47.4342	40.2492	59.2453	23429.2	30.7861	0.689846	5739.9	0.244989	23895	60.5453	156.413	1.46967e+08	4.96706	41.3376	7.18219	353.309	31.3518	105.013	100.122	-85.3017	438.611	18.5208	407.51	0.469036	3.96812e+09	0.0432175	2029.47	1616.22	39.8586	224118	2247.19	196.025	86.0263	0.387707	5.97042	4.02283	50.0894	0.00398965	8.58516	-0.230423	0.944244	0.215415	0.990006	0.299401	0.941612
0.617766	0.378287	11.2276	29.6802	25.807	24.1868	30.8869	33.6749	3385.12	18.3354	0.707237	1541.59	0.455401	3618	30.6065	133.143	2.02214e+07	4.87112	48.6901	4.86749	223.336	32.6945	85.9485	90.4738	-77.0359	300.372	20.7275	388.466	-0.631308	5.45977e+08	0.0407663	1949.53	1181.1	34.0372	139248	-1429.4	170.638	81.3488	0.348977	6.69694	3.88559	35.946	0.00889268	6.9468	-0.513378	0.99547	0.143733	0.980202	0.235242	0.907344
0.679258	0.663146	29.1221	43.9151	49.6588	42.9535	48.3735	51.614	21619.1	29.8297	0.690687	5433.69	0.251337	22086	88.6035	221.948	1.79155e+08	5.377	64.8039	4.71882	366.801	42.3541	164.494	170.392	-82.8809	449.682	26.9634	467.991	-0.269551	4.83718e+09	0.0304249	3260.82	2734.37	51.8495	472330	-13.0537	321.236	137.766	0.398813	8.37721	4.47814	66.5063	0.0022278	9.16042	-0.25776	0.965928	0.138011	0.98466	0.222769	0.921241
0.581732	0.385895	23.3274	60.4501	64.1327	38.4187	61.1882	64.7611	22754.2	35.1658	0.556833	6973.77	0.306482	23409	67.9519	199.907	1.71304e+08	5.43422	66.1085	5.22603	419.751	44.1348	140.459	147.03	-76.4014	496.152	27.9726	444.502	-0.163452	4.62521e+09	0.0298009	3578.21	2123.26	45.4813	647815	-2452.16	364.686	146.315	0.42338	8.42021	4.47776	74.6501	0.00218174	9.1945	-0.277679	0.973686	0.137666	0.986588	0.223127	0.927461
0.577498	0.356773	12.9747	36.3669	45.8912	24.7386	39	45.9891	6104.25	21.0018	0.733209	2202.98	0.360893	6372	49.9876	172.721	4.24189e+07	5.08895	68.897	4.36839	215.839	39.482	120.881	131.123	-65.394	281.233	26.2939	423.959	-1.04285	1.14531e+09	0.0359092	2600.33	1604.92	39.8631	179421	-2658.62	200.467	137.391	0.183001	8.66847	4.37241	60.7521	0.00501992	7.79134	-0.417	0.991441	0.125097	0.964738	0.209782	0.880663
0.483096	0.467323	29.3795	62.8675	68.542	40.8044	58.9406	69.5845	32445	30.371	0.647162	7601.56	0.234291	32886	55.0107	200.121	2.35698e+08	5.43102	69.8019	3.80666	367.606	43.7897	136.212	144.506	-80.1054	447.711	28.8036	439.9	-0.488322	6.36384e+09	0.0291131	3231.01	2075.58	45.1579	329941	-3074.03	302.19	156.974	0.314008	9.27954	4.62675	69.8365	0.00168628	9.6093	-0.199463	0.938216	0.117482	0.982519	0.200435	0.913176
0.84656	0.654915	32.3343	49.3718	55.8032	57.7062	52.3927	64.9692	35782.9	41.7962	0.628513	8355.14	0.233495	36342	67.2094	218.012	2.69782e+08	5.61628	75.5466	5.43673	500.575	48.2674	142.939	141.71	-93.1242	593.699	31.2892	447.697	0.40589	7.28412e+09	0.0254698	4237.74	2386.54	48.3133	793930	3589.06	401.531	192.339	0.350419	9.9599	4.72207	91.9071	0.00132473	9.87098	-0.214435	0.951692	0.111241	0.98757	0.193468	0.92785
0.644933	0.467773	24.5952	52.5792	57.3149	38.4187	55.3173	58.5577	25828.9	33.9101	0.692534	6101.64	0.236233	26325	69.4975	172.416	1.79371e+08	5.01751	47.0838	4.53015	300.198	32.3736	126.695	133.019	-66.0792	366.277	20.256	428.918	-0.652771	4.84302e+09	0.0397896	1901.75	1662.02	40.5033	132365	-1382.54	171.849	86.0601	0.329668	6.63596	4.18109	41.6304	0.00303656	8.85767	-0.183996	0.912385	0.16771	0.985772	0.255691	0.923866
0.79588	0	0	18.7105	18	18	18.9737	18.9737	763.2	14.8913	0.742816	543.703	0.712399	950.4	69.2036	207.507	4.29811e+06	3.75444	102.47	1.8765	209.87	46.7604	138.616	150.832	31.0855	178.785	34.4186	442.005	-0.359952	1.85678e+08	0.0826446	2984.99	538.208	23.154	111688	-1632.79	217.945	211.621	0.0100298	10.7366	3.21036	90.0653	0.0369001	4.7943	-0.700205	0.997119	0.138188	0.887426	0.211035	0.801123
0.551907	0.511777	30.8042	60.1906	60.3738	44.2945	67.6831	72.374	29144.2	33.2196	0.565513	8098.6	0.27788	29700	32.2501	208.388	2.00243e+08	5.83204	90.8408	4.63573	513.55	56.7965	119.978	117.208	-95.5127	609.063	37.1917	426.661	0.456192	5.40657e+09	0.0213504	5657.59	2143.48	45.4498	1.67091e+06	8054.2	617.799	306.713	0.337037	12.956	5.07182	136.552	0.00113954	9.98524	-0.289711	0.982708	0.0840018	0.981393	0.159209	0.910749
0.737716	0.457054	40.3885	88.3672	94.2019	95.3415	104.785	116.885	135238	65.1899	0.603492	21112.8	0.156115	136188	41.614	190.257	9.54475e+08	5.46574	53.5683	5.60404	570.036	44.4603	130.368	138.699	-99.2839	669.32	25.8655	435.005	-0.105376	2.57708e+10	0.0328106	4013.34	2291.41	47.1988	968608	-2679.47	407.174	152.572	0.452936	7.89852	4.43543	89.2051	0.00254985	9.85229	-0.151333	0.891504	0.201042	0.992094	0.278388	0.948418
0.837626	0.666217	39.2139	58.8606	68.4763	63.6396	73.2393	75.2396	59464.1	49.3032	0.547888	13447.1	0.226138	60210	48.9325	191.478	4.04904e+08	5.54561	73.5692	3.51634	342.933	45.1979	122.155	123.485	-71.3973	414.33	30.6706	426.112	0.000174868	1.09324e+10	0.025748	3356.16	1663.43	40.3083	341765	102.148	318.225	163.596	0.319889	9.50968	4.67699	72.1891	0.00114436	10.1306	-0.14627	0.892141	0.110385	0.978984	0.193553	0.904936
0.671273	0.483379	16.246	33.6093	31.3209	31.3209	40.8044	41.2432	6698.25	22.561	0.716131	2399.56	0.358237	6966	55.7785	181.018	4.66544e+07	5.1938	61.8191	8.29066	459.248	41.3269	121.233	125.29	-55.6404	514.889	25.7547	425.242	0.57083	1.25967e+09	0.0335917	3394.16	1457.34	37.6987	515141	1779.7	289.83	145.785	0.325916	8.63948	4.3834	70.0278	0.00455235	7.94919	-0.418528	0.992371	0.138033	0.987395	0.220557	0.927917
0.789444	0.559787	31.6687	56.5727	60.7454	61.5549	51.788	65.3146	50370.8	44.661	0.697707	9453.58	0.18768	50949	157.719	317.897	5.66877e+08	5.64659	70.8107	4.34458	455.154	48.9457	244.19	252.559	-53.8958	509.05	31.0712	548.098	-0.596045	1.53057e+10	0.0256183	4269.64	3861.09	61.6227	777562	-4042.19	427.707	173.106	0.42185	9.42037	4.67527	82.7065	0.001378	10.0402	-0.190637	0.936461	0.128065	0.984908	0.209667	0.921629
0.64622	0.455965	16.9188	37.1055	44.5982	32.311	42.9535	45	6093	23.9783	0.651787	2475.14	0.406226	6426	125.314	343.014	7.23749e+07	5.81393	119.879	3.90799	442.556	71.7626	243.855	260.469	-80.5292	523.085	49.1282	551.449	-0.896517	1.95412e+09	0.0208672	8317.7	4748.95	68.3738	3.25241e+06	-26331.2	781.305	487.19	0.231705	16.4483	5.06873	208.068	0.00400494	8.03421	-0.585528	0.99933	0.066639	0.962813	0.133875	0.876608
0.830748	0.695062	45.1339	64.935	75.1798	67.6831	74.0945	84.9058	92378.2	53.9446	0.628124	15733.2	0.170313	93177	66.0508	203.69	6.86133e+08	5.42679	69.3853	3.65328	360.57	43.6529	142.438	152.375	-77.9697	438.54	29.8953	445.894	-0.485058	1.85256e+10	0.0288707	3070.39	2135.94	45.6412	360977	-2549.8	332.546	121.397	0.464037	7.79646	4.4369	59.8362	0.00158718	10.008	-0.132929	0.867954	0.155977	0.985828	0.239963	0.924708
0.685492	0.506078	28.3404	56.0001	64.7611	47.4342	63.2851	65.0385	35843.6	38.3876	0.643812	8165.82	0.227818	36288	167.705	300.917	3.84943e+08	5.43178	61.7264	4.54797	443.445	41.6921	232.221	232.783	-2.19119	445.636	26.546	535.179	-0.406263	1.03935e+10	0.0290843	3157.21	2387.29	48.5753	301331	-789.788	265.441	154.627	0.260036	9.15611	4.61175	69.4579	0.00165832	9.62424	-0.184998	0.926032	0.120009	0.98243	0.203378	0.913478
0.84507	0.58622	31.859	54.3466	63.0714	57.7062	71.3092	72.6842	39440.2	45.9267	0.60259	9298.69	0.235767	40068	56.215	300.204	3.63702e+08	6.22374	143.173	2.5723	441.357	78.4639	185.816	194.564	-98.7622	540.119	57.4479	495.058	-0.180297	9.81996e+09	0.0151763	9064.93	3686.14	59.164	2.90951e+06	-5486.84	1079.38	337.373	0.524229	13.3521	5.13179	155.528	0.000774136	10.5351	-0.301554	0.987926	0.0866369	0.974875	0.161177	0.8991
0.839942	0.598821	27.6955	46.25	53.4135	43.2666	51.0882	58.6345	25785	38.8473	0.623549	6769	0.262517	26244	120.476	319.325	2.69011e+08	5.97515	112.714	3.58296	504.744	64.7367	219.636	221.077	-64.9472	569.691	45.1378	526.08	-0.215503	7.2633e+09	0.0184825	6739.13	3554.72	58.9092	1.41319e+06	-3491.91	649.907	313.376	0.345973	13.2519	5.08712	134.179	0.00114282	9.94584	-0.311702	0.987118	0.0818476	0.97809	0.156032	0.902645
0.678678	0.611435	24.7346	40.4534	44.5982	31.8904	43.2666	46.7654	15562.1	27.4548	0.683931	4407.42	0.283214	15930	223.109	363.415	2.16845e+08	5.35507	66.541	4.37697	419.492	44.9855	303.359	316.345	45.2786	374.214	29.0204	606.246	-1.0737	5.85482e+09	0.0305717	3492.29	2901.02	53.64	345147	-4578.92	272.018	178.185	0.201195	9.3712	4.60281	89.0699	0.00260075	8.87335	-0.287495	0.974113	0.128691	0.972667	0.211466	0.898509
0.805549	0.506019	11.5398	22.8051	25.807	20.1246	18.9737	26.4953	2736	18.3706	0.76539	1235.98	0.451748	2916	171.522	396.597	3.93325e+07	5.66916	127.259	2.88297	458.31	74.6312	296.599	315.52	30.7329	427.577	54.0435	603.482	-0.637428	1.06198e+09	0.0226337	8259.99	3124.2	54.9675	1.77538e+06	-10712.1	821.529	414.695	0.323743	15.7129	4.67483	161.708	0.00883377	6.87252	-0.749097	0.99986	0.067101	0.951882	0.137302	0.858058
0.79158	0.617531	27.2106	44.0636	51.264	51.264	45.6946	52.6498	24552	34.8798	0.669057	6105.85	0.24869	25056	119.907	325.704	2.80037e+08	5.7951	100.456	4.25577	409.079	64.5163	243.101	266.834	-89.0883	498.167	43.059	549.331	-1.1508	7.561e+09	0.022562	6805.08	4892.14	69.3671	1.77655e+06	-18499.6	622.326	302.273	0.342245	12.3367	5.00792	147.317	0.00155155	9.63209	-0.289082	0.980398	0.104279	0.973495	0.18048	0.899333
0.640666	0.518454	25.1244	48.4603	49.2037	51	45.793	55.4797	20283.8	31.0468	0.675464	5324.93	0.262522	20709	127.09	336.143	2.35128e+08	5.89007	107.754	3.50723	482.449	68.5408	246.979	269.788	-51.6098	534.059	46.9673	553.675	-0.825729	6.34846e+09	0.021328	7369.99	4127.01	63.4745	2.07021e+06	-19454	693.989	303.588	0.384175	12.7433	5.04249	138.703	0.00163682	9.51602	-0.335069	0.988992	0.0961105	0.976429	0.171742	0.9022
0.732448	0.509279	30.7768	60.4321	65.7951	58.2495	56.921	68.2788	48826.1	44.2634	0.644334	10026.3	0.205347	49464	133.596	406.128	6.2401e+08	6.41149	138.629	3.17668	604.639	84.5363	273.709	278.948	-78.4789	683.118	58.1508	583.624	-0.199733	1.68483e+10	0.0138578	11475.1	5559.84	73.294	4.62749e+06	-5227.44	1211.91	461.35	0.446756	16.1109	5.37615	196.942	0.000604279	10.895	-0.28151	0.985731	0.0654292	0.977755	0.133824	0.901589
0.563742	0.400188	20.6335	51.5596	57.0789	34.2053	57.3149	57.3934	14821.9	29.0663	0.616759	4731.2	0.319204	15201	123.243	376.271	1.7804e+08	6.15553	147.528	2.77671	496.877	81.496	253.559	263.223	-69.0397	565.916	59.7151	562.347	-0.353798	4.80708e+09	0.0159101	9806.35	4789.08	67.9805	2.96068e+06	-13058.1	1056.83	391.254	0.45743	15.0772	5.18941	158.664	0.00162771	9.35498	-0.463301	0.998196	0.0702368	0.972771	0.140363	0.891057
0.613079	0.394308	18.9514	48.0624	51.0882	39.1152	37.9473	53.1601	11216.2	29.466	0.573475	4225.4	0.376722	11691	146.499	380.364	1.37918e+08	6.08845	125.697	3.37743	518.664	74.9002	256.257	257.011	-88.9725	607.636	51.289	564.373	-0.142527	3.72378e+09	0.017073	9094.66	5261.31	71.2078	3.86468e+06	-2332.55	1074.55	312.154	0.551769	13.5267	4.98982	124.083	0.00219928	8.91348	-0.516907	0.998965	0.0779419	0.980679	0.150043	0.905886
0.61675	0.387156	17.5745	45.3938	46.9574	31.8904	45.3982	47.0532	10672.9	27.9966	0.591829	3961.04	0.371131	11070	172.934	366.921	1.41332e+08	5.69734	91.7976	5.11437	439.166	60.7193	281.752	299.35	-57.6593	496.825	40.5183	587.122	-1.23441	3.81596e+09	0.0231886	6275.75	5108.42	71.1372	1.22593e+06	-12594.8	518.279	330.919	0.225302	13.305	4.96829	148.234	0.00266991	8.69396	-0.429665	0.995546	0.0810036	0.971331	0.155917	0.89164
0.717906	0.610316	33.0727	54.1895	61.8466	49.2037	57.7062	64.9692	40127.6	38.903	0.680034	8335.19	0.207717	40635	112.625	385.308	4.84319e+08	6.27443	184.455	2.24754	583.6	93.2346	256.835	270.689	-128.828	712.427	73.2715	567.28	-0.354769	1.30766e+10	0.0145645	11741	6687.57	80.1311	4.23007e+06	-20368.7	1411.48	346.901	0.604285	13.47	5.15055	161.746	0.000800845	10.5308	-0.302322	0.988091	0.0896468	0.984313	0.163778	0.9194
0.494079	0.375853	16.8658	44.8733	45.6946	24.1868	42.107	45.793	5898.38	22.171	0.557135	2833.64	0.480411	6237	136.388	323.599	6.65774e+07	5.72296	108.605	2.7778	393.792	61.0838	231.464	234.96	27.9804	365.812	43.301	536.856	-0.311392	1.79759e+09	0.021645	5759.71	1967.8	43.6212	818168	-1416.03	531.528	276.445	0.30951	12.9617	4.78987	104.482	0.00457166	7.83854	-0.595516	0.999312	0.0734581	0.956386	0.147557	0.861964
0.89099	0.603631	21.6752	35.9081	44.2945	42.9535	46.5725	48.1871	11162.2	31.9938	0.648863	3722.48	0.333488	11691	121.962	349.88	1.32406e+08	5.96768	119.163	3.69764	439.113	71.7414	245.483	262.66	-113.151	552.264	48.8429	552.981	-0.85514	3.57497e+09	0.0192598	8236.58	5754.25	75.1966	2.34659e+06	-18454.7	775.98	379.865	0.339225	14.3099	5.0883	169.751	0.0022541	8.91198	-0.47068	0.997898	0.0827284	0.972683	0.154428	0.894482
0.354601	0.259393	19.55	75.3684	69.2604	72.4983	37.9473	77.5951	21945.4	26.7257	0.648791	5842.63	0.266235	22437	175.958	441.707	3.30845e+08	6.21856	157.46	2.79584	528.123	86.0502	322.347	341.221	-16.224	544.347	63.4923	630.975	-0.605783	8.93282e+09	0.0154613	10813.3	5346.1	72.1613	3.07315e+06	-18140.6	1031.15	477.039	0.364683	15.334	5.25465	233.349	0.00122744	9.83675	-0.386275	0.995445	0.0894004	0.966518	0.160972	0.889209
0.727847	0.547929	13.0933	23.8959	24.1868	24.1868	18.9737	26.4953	2457	17.3926	0.661553	1331.03	0.541732	2673	162.179	378.446	3.48482e+07	5.38657	132.297	2.02776	441.608	70.6521	287.751	309.79	104.654	336.954	55.7597	593.298	-0.337613	9.40901e+08	0.0280584	6550.7	1681.72	39.9903	1.01557e+06	-7833.87	666.506	343.809	0.32132	14.286	4.46288	132.576	0.0110823	6.55196	-0.744922	0.999772	0.0782454	0.940117	0.150403	0.843743
0.889038	0.593157	22.8927	38.5947	46.8615	40.8044	39.1152	47.244	19260	34.3122	0.73973	4697.3	0.243889	19629	190.103	393.306	2.73514e+08	5.79171	106.135	4.0327	457.76	65.9174	307.744	329.809	-43.5843	501.344	45.5769	613.37	-1.06637	7.38487e+09	0.0226156	6869.78	5505.36	73.7104	1.45139e+06	-15064.3	571.305	284.027	0.329082	11.697	4.90984	145.059	0.00180189	9.394	-0.322158	0.986164	0.108147	0.975855	0.186158	0.904978
0.541046	0.30453	13.1113	43.0541	42.638	34.2053	34.9857	42.7434	3179.25	23.2942	0.510309	2048.96	0.64448	3591	141.886	376.436	4.32519e+07	5.56896	129.493	2.77553	440.287	74.1262	263.388	281.191	-27.7078	467.994	55.669	570.265	-0.406175	1.1678e+09	0.0247046	7795.59	3751.76	60.7854	1.48477e+06	-8683.57	717.827	498.213	0.181321	17.6197	4.69995	180.531	0.00972873	6.74855	-0.728951	0.999766	0.0516379	0.952604	0.116334	0.854877
0.873768	0.509938	20.6976	40.5884	44.5982	46.8615	44.2945	50.02	18472.5	35.4649	0.738983	4572.99	0.247557	18846	114.238	320.543	1.81454e+08	5.83079	92.2118	3.74443	481.673	61.4334	203.504	191.632	-57.0562	538.729	40.1979	509.866	0.198648	4.89926e+09	0.0217075	6447.15	3171.12	55.2146	1.66744e+06	5542.24	741.271	252.524	0.491109	11.5045	4.82683	116.028	0.00166871	9.45115	-0.367269	0.992743	0.104032	0.980882	0.181099	0.91102
0.677849	0.59882	33.0457	55.1847	64.622	46.8615	57.7062	66.34	41081.6	37.4069	0.707879	8133.74	0.19799	41607	66.9849	329.421	3.84549e+08	6.24613	140.328	2.53724	448.672	79.905	189.845	181.576	-110.251	558.924	58.0823	499.545	0.0697999	1.03828e+10	0.015029	9596.46	4202.22	63.1351	3.36545e+06	1664.87	1167.48	303.749	0.586438	13.1705	5.10201	126.923	0.000736018	10.6135	-0.290713	0.986291	0.0826361	0.978194	0.156459	0.90223
0.67922	0.507073	22.1571	43.6961	46.8615	42.638	40.8044	51.4393	14685.8	29.6793	0.681645	4254.58	0.289708	15039	127.879	359.544	1.7565e+08	5.95068	147.167	2.23442	414.144	76.4011	254.348	263.229	-40.0691	454.213	59.3028	561.56	-0.373977	4.74254e+09	0.0182337	8047.32	4162.36	63.3807	1.74782e+06	-12231.8	866.047	288.638	0.498245	12.8895	5.00676	119.123	0.00184665	9.23788	-0.417756	0.996152	0.0890089	0.969452	0.162995	0.88597
0.761204	0.324237	14.4075	44.4351	47.4342	40.025	36.4966	48.2804	11544.8	33.8242	0.617917	3997.7	0.346279	11934	77.7299	384.45	1.34484e+08	6.2459	196.482	1.91295	452.01	100.381	239.291	245.462	-25.0867	477.097	79.3508	551.6	-0.159864	3.63107e+09	0.0148338	13427.8	3523.15	56.1688	6.12987e+06	-19002.4	1794.66	327.351	0.691911	13.7452	5.02057	133.692	0.00205523	9.0083	-0.549222	0.999435	0.0743646	0.969175	0.147696	0.884683
0.532135	0.493358	40.3703	81.8276	83.3547	87.4643	65.7951	94.9158	80307	43.5433	0.659711	13644.8	0.169908	81081	124.109	335.704	8.80462e+08	6.02734	119.056	3.11753	491.403	67.7092	235.042	246.043	-112.907	604.309	49.0474	541.474	-0.481185	2.37725e+10	0.0175765	6923.75	5321.38	72.1578	1.54882e+06	-7251.11	739.935	281.917	0.446382	12.2828	5.03827	127.923	0.000646451	10.9193	-0.169357	0.929534	0.0924857	0.982557	0.169117	0.914406
0.581682	0.467063	27.0047	57.8181	61.8466	38.4187	58.2495	62.498	30119.6	33.6317	0.692691	6758.4	0.224385	30564	89.9385	377.649	3.37447e+08	6.36827	196.432	2.06499	462.707	99.5131	233.796	234.707	-90.8402	553.547	78.4245	545.983	-0.142076	9.11106e+09	0.013652	13159.9	5063.64	69.6842	4.3553e+06	-15906.5	1412.54	584.565	0.413014	17.7757	5.48379	257.717	0.000874122	10.3396	-0.358571	0.994467	0.0735241	0.959938	0.140465	0.875296
0.785797	0.487136	15.738	32.3073	36.1248	30.8869	34.2053	36.6197	6995.25	25.387	0.685146	2581.68	0.369063	7290	252.768	419.397	1.12731e+08	5.41943	82.2233	4.52706	468.668	53.924	342.217	358.479	91.0324	377.635	33.9928	646.16	-1.15675	3.04374e+09	0.0291632	5080.22	2867.59	53.3365	599626	-6844.72	357.296	270.032	0.144126	11.943	4.75115	123.042	0.0040898	8.07992	-0.454539	0.995535	0.0888762	0.961227	0.167424	0.876207
0.789051	0.54481	27.6528	50.7567	59.1692	49.2037	54.0833	59.8498	26041.5	40.0497	0.594683	7144.57	0.274353	26541	174.06	394.296	3.61099e+08	5.94665	127.378	3.62508	475.894	72.6587	299.453	318.664	-53.5817	529.476	52.447	606.089	-0.896277	9.74969e+09	0.0195004	8000.84	5554.02	73.9402	2.04206e+06	-18093.7	751.334	405.396	0.298853	14.4078	5.20943	192.148	0.00127771	9.84841	-0.310118	0.986298	0.0882567	0.969474	0.160879	0.891506
0.890012	0.622001	40.5354	65.1693	73.5459	67.4166	74.2159	77.1881	91566	58.0015	0.649968	15115.2	0.165075	92232	124.098	334.656	1.0242e+09	5.97346	122.855	3.16565	430.448	69.6286	240.968	258.332	-84.0706	514.519	50.716	547.562	-0.732759	2.76534e+10	0.0190341	7177.91	4622.58	67.1593	1.78493e+06	-15571.2	761.246	313.107	0.41552	12.84	5.11304	144.851	0.000763193	10.8717	-0.15735	0.916502	0.0970164	0.97425	0.171929	0.898607
0.897848	0.572771	35.1143	61.3061	67.082	64.1327	78	78.0577	67792.5	55.0435	0.644095	12483.1	0.184137	68445	76.5367	319.828	6.49635e+08	6.24688	140.022	2.76306	485.976	78.2672	197.147	202.003	-133.462	619.438	57.1347	506.228	-0.226303	1.75402e+10	0.0148406	9110.85	4864.21	68.566	2.88022e+06	-7668.05	1021.1	369.926	0.467702	14.5607	5.25714	153.059	0.00053898	11.0907	-0.213251	0.963341	0.0766289	0.978241	0.147441	0.902249
0.624258	0.421844	15.9294	37.7613	39.1152	34.2053	30.5941	41.2432	6591.38	23.5728	0.610649	2784.05	0.422377	6939	146.016	352.214	7.98249e+07	5.75647	128.558	2.30677	410.608	67.9263	251.485	258.629	25.3757	385.232	51.564	557.317	-0.253368	2.15527e+09	0.0211812	6466.84	2362.63	47.588	1.07856e+06	-5675.46	672.133	283.286	0.406667	12.9193	4.84986	112.46	0.00387339	8.09312	-0.563362	0.99908	0.0815127	0.959509	0.155813	0.868804
0.73017	0.49318	18.6812	37.8791	40.8044	41.7852	34.9857	43.4741	11787.8	27.6582	0.70402	3557.84	0.301825	12150	209.844	434.759	1.90331e+08	5.83548	114.321	3.71137	506.966	71.6679	344.045	370.867	9.6814	497.285	48.2042	650.353	-1.08294	5.13895e+09	0.0224395	8164.74	5144.35	71.0295	2.10907e+06	-22589.5	709.546	314.752	0.38065	12.4594	4.93207	156.582	0.00250703	8.85161	-0.419238	0.995371	0.10623	0.973149	0.182295	0.899652
0.716114	0.453478	16.8569	37.1724	41.7852	29.5466	37.108	42.2137	7315.88	26.6197	0.624482	2918.38	0.398911	7641	165.378	398.223	1.01004e+08	5.84408	125.615	2.71431	446.215	73.7033	290.493	303.239	40.3267	405.888	53.1008	597.414	-0.592696	2.7271e+09	0.0204148	8221.77	3019.89	53.8698	2.07453e+06	-16493.4	805.725	339.547	0.406974	14.0066	4.95524	136.678	0.003471	8.2571	-0.54722	0.99897	0.0777527	0.956885	0.150232	0.865932
0.89969	0.7045	16.4171	23.3032	25.807	25.807	29.5466	29.8496	4477.5	20.9656	0.753214	1744.17	0.389542	4698	169.009	327.649	5.26353e+07	5.48191	83.1739	4.02706	501.147	52.5079	245.857	242.139	88.1731	412.974	35.8687	550.002	0.569196	1.42115e+09	0.0259612	4542.41	1243.84	33.9413	895537	5200.23	510.939	145.337	0.555594	9.24097	4.34736	58.2199	0.00543445	7.59921	-0.591584	0.99914	0.105545	0.981005	0.188832	0.906472
0.681914	0.434784	23.2628	53.5042	60.6712	46.8615	57.3149	60.7454	22540.5	36.4853	0.568458	6788.3	0.30116	23220	200.567	345.897	2.95688e+08	5.3911	66.7253	4.98837	437.886	45.0914	283.364	296.018	-18.0798	455.966	29.5075	586.364	-1.09645	7.98357e+09	0.0295782	3509.15	3977.87	62.8882	388426	-4719.1	273.213	182.565	0.18972	9.89404	4.69077	82.6836	0.00203763	9.26663	-0.230013	0.953494	0.116177	0.980349	0.196865	0.909417
0.844028	0.680593	27.6433	40.6165	44.5982	40.3609	49.93	50.02	21306.4	34.2815	0.697429	5329.14	0.250119	21708	151.409	324.015	2.51333e+08	5.55308	82.152	3.96132	412.195	53.7635	254.847	271.926	-68.5963	480.791	35.7892	559.11	-0.984874	6.786e+09	0.0270847	4748.67	4602.54	67.4426	784081	-9192.96	413.854	198.816	0.345615	9.89353	4.68821	98.8667	0.00213213	9.21612	-0.272933	0.972086	0.125214	0.980866	0.207001	0.914454
0.745345	0.626858	21.996	35.0893	30.8869	40.025	40.2492	41.0244	12056.6	26.1536	0.732941	3469.22	0.287744	12393	94.0696	325.441	1.30456e+08	5.90125	135.401	2.32294	377.312	73.2609	225.991	244.84	-1.01472	378.327	55.3408	533.12	-0.513124	3.5223e+09	0.0190098	7550.77	2538.42	48.8252	2.00154e+06	-16952.9	869.638	253.569	0.547802	11.9117	4.88109	109.024	0.00213423	9.01507	-0.44333	0.997031	0.0961222	0.962881	0.172273	0.876913
0.539479	0.474312	20.7625	43.7739	49.2037	36.2491	36.2491	50.6458	9783	23.6151	0.612673	3610.52	0.369061	10206	148.704	359.774	1.26881e+08	5.76828	110.352	2.76781	434.252	66.8283	273.66	296.691	59.6731	374.579	47.8304	579.365	-0.730681	3.42578e+09	0.0220319	6577.81	2290.12	47.2054	1.12913e+06	-11985.2	568.207	323.58	0.277108	13.2578	4.98767	142.699	0.00283332	8.59814	-0.454683	0.996733	0.101819	0.953107	0.174503	0.865459
0.633607	0.428847	17.2286	40.1743	42.9535	27.6586	42.9535	44.5982	10519.9	25.4547	0.717325	3236.74	0.307679	10827	125.434	387.38	1.36302e+08	6.08285	136.683	2.50611	485.514	79.8275	275.005	290.543	13.0165	472.497	58.4858	583.013	-0.417921	3.68015e+09	0.0167847	9273.55	3327.87	56.9392	1.99441e+06	-12781	799.004	459.107	0.265761	16.0958	5.23003	190.255	0.00223889	8.90313	-0.501816	0.998697	0.0778419	0.957472	0.145192	0.868543
0.888249	0.848629	32.3087	38.0717	45	47.4342	44.5982	49.6588	24986.2	33.8171	0.672154	6149.17	0.246102	25434	143.377	378.86	3.14115e+08	6.11017	149.086	2.67685	486.184	78.4522	269.8	280.112	-36.8451	523.03	59.0996	577.456	-0.435529	8.48109e+09	0.0167485	8782.99	4360.02	65.1397	2.06115e+06	-12434.7	867.69	401.762	0.364491	15.1471	5.26625	168.352	0.00109054	10.0125	-0.336719	0.991252	0.0748716	0.968242	0.145037	0.884212
0.890412	0.670558	27.8891	41.5909	43.2666	51	54.0833	57.3149	23431.5	37.033	0.672035	5892.4	0.251473	23976	132.575	381.005	2.79783e+08	6.20536	142.985	2.56724	507.01	79.0491	253.016	251.05	-15.8222	522.832	57.7541	561.312	-0.105162	7.55413e+09	0.015398	9243.46	3410.93	56.9055	2.58519e+06	-2540.41	1043.98	354.088	0.492393	14.5808	5.19261	137.809	0.00106098	10.0133	-0.370664	0.994701	0.0706061	0.97153	0.140561	0.886842
0.838216	0.440123	18.3462	41.6842	45.0999	39	47.4342	52.1344	14765.6	34.9404	0.688196	4229.35	0.286432	15120	65.0479	325.096	1.4415e+08	6.12757	158.406	2.15396	454.84	85.1629	197.46	200.277	-33.761	488.601	66.0429	507.356	9.00224e-05	3.89204e+09	0.0161224	9943.77	2661.51	49.5795	3.03384e+06	-2385.28	1174.6	362.825	0.526675	14.6734	5.15857	141.992	0.0016064	9.38262	-0.46123	0.998131	0.0737597	0.966316	0.143972	0.878971
0.845995	0.778669	27.9059	35.838	43.2666	41.7852	36.2491	45.793	18315	30.3187	0.722241	4652.36	0.254019	18792	139.702	323.78	2.04047e+08	5.76541	88.1428	3.53934	425.011	56.0112	236.727	239.296	-52.4908	477.502	38.4348	541.453	-0.340566	5.50927e+09	0.0215311	5095.52	3606.96	59.6027	819095	-4091.54	486.569	269.175	0.285468	12.6718	4.98693	105.814	0.00147449	9.55989	-0.327056	0.987941	0.0779948	0.973945	0.153366	0.891724
0.752105	0.601539	44.5476	74.056	76.896	81.8841	79.2023	85.3288	110275	55.6979	0.657997	16900.9	0.153262	111078	159.105	363.596	1.42431e+09	5.84302	100.163	4.29428	522.744	65.0785	282.48	306.142	-87.1808	609.925	43.5263	588.396	-1.14386	3.84563e+10	0.0227139	6926.64	5994.59	76.5942	2.35315e+06	-23830.7	739.3	228.283	0.526021	10.3197	4.81787	119.8	0.00110824	10.5452	-0.157532	0.91093	0.131272	0.986128	0.21105	0.928112
0.787728	0.573938	27.9913	48.7705	54.0833	48.4665	60	60.075	27231.8	38.4179	0.617545	7088.14	0.26029	27702	118.376	373.283	3.24904e+08	6.25618	150.412	2.94337	528.85	82.9357	253.461	265.154	-69.4907	598.34	60.0131	562.735	-0.448305	8.77242e+09	0.0150493	10352	4647.26	67.3785	2.84324e+06	-13107.8	977.536	548.939	0.279931	17.6951	5.46823	228.25	0.000956068	10.1722	-0.353571	0.993609	0.0643443	0.966504	0.129812	0.881152
0.84517	0.6619	21.5218	32.5153	39.1152	29.5466	39.1152	44.0908	10587.4	27.4809	0.681905	3419.42	0.322972	10989	155.375	393.933	1.46739e+08	5.9209	118.983	3.07639	460.109	70.6867	293.869	308.925	21.8485	438.26	49.3214	600.448	-0.776483	3.96195e+09	0.0192998	7857.15	3434.58	57.7998	2.03508e+06	-18766.8	722.273	348.967	0.342563	14.0884	5.0453	147.295	0.00234044	8.85159	-0.466325	0.99767	0.0768046	0.961912	0.149498	0.874179
0.637902	0.573329	24.764	43.1933	42.9535	36.1248	50.2892	53.4135	17113.5	27.5531	0.727919	4411.91	0.257803	17496	67.552	342.289	1.86327e+08	6.21019	159.258	2.51241	468.454	88.6186	225.561	246.22	-70.5552	539.01	66.0513	536.229	-0.567497	5.03082e+09	0.0158036	11326.5	4242.72	63.8339	3.64956e+06	-27751.7	1111.19	442.061	0.42462	15.2199	5.24187	205.317	0.00149594	9.54282	-0.424783	0.997062	0.0809604	0.967824	0.152417	0.887877
0.557867	0.408277	21.4081	52.4353	58.9406	58.2495	36.2491	59.2453	18654.8	29.2519	0.674161	5045.6	0.270473	19089	121.601	338.146	2.1758e+08	5.92003	110.788	4.31645	442.981	70.6323	247.271	269.849	-116.855	559.837	47.3702	554.753	-1.11249	5.87466e+09	0.0204682	8245.13	6025.08	77.0647	2.69281e+06	-24197.2	709.448	366.51	0.3148	13.5898	5.09283	176.191	0.00166282	9.44204	-0.355073	0.991408	0.0940089	0.974674	0.168365	0.901431
0.646998	0.381626	12.5979	33.011	34.9857	22.8473	30.5941	35.1141	3640.5	21.358	0.640122	1787.84	0.491098	3888	112.648	346.447	4.5226e+07	5.5158	115.06	4.08205	391.629	71.3637	253.003	277.232	-77.4154	469.044	48.6388	560.419	-1.11096	1.2211e+09	0.0258488	8256.86	4900.51	69.615	1.97609e+06	-18285.7	675.658	469.797	0.192044	16.1781	4.78981	191.169	0.00726724	7.16042	-0.650239	0.999448	0.0674896	0.955975	0.137292	0.867182
0.707895	0.409082	16.5152	40.3714	48.4665	32.45	42.107	48.4665	8059.5	28.5787	0.563478	3449.95	0.42806	8424	130.837	338.402	9.26534e+07	5.79135	117.947	2.25035	410.307	67.6782	239.059	248.273	29.3863	380.921	51.0046	544.946	-0.191565	2.50164e+09	0.0206073	6381.64	2111.13	44.9361	1.00813e+06	-4332.17	635.812	269.872	0.402222	12.9847	4.86459	97.4473	0.00317298	8.37114	-0.527425	0.99871	0.0795058	0.960681	0.151567	0.866976
0.447385	0.358767	17.5598	48.9451	48.3735	27.6586	51.788	52.1344	9205.88	21.8973	0.639148	3323.48	0.361017	9558	135.451	380.46	1.18027e+08	5.99307	143.653	2.32477	441.751	78.0987	269.958	283.889	18.6256	423.126	59.0994	577.416	-0.43501	3.18673e+09	0.0179546	8557.46	3025.98	54.1679	1.72948e+06	-11444	822.283	459.432	0.286037	16.5599	5.24295	175.267	0.00258594	8.67286	-0.528129	0.998971	0.0663718	0.947675	0.132711	0.851909
0.764297	0.590175	21.664	36.7077	34.9857	37.5899	39.1152	43.4741	13295.2	28.0556	0.742587	3654.84	0.274898	13608	121.461	370.307	1.57421e+08	6.14917	136.105	3.18545	498.089	79.4613	250.056	252.902	-103.102	601.191	56.795	558.876	-0.417827	4.25036e+09	0.0161407	9781.43	5609.76	74.052	2.90029e+06	-13642.9	955.909	453.795	0.353006	15.9464	5.2527	191.79	0.00171484	9.28482	-0.470325	0.99832	0.0728327	0.972231	0.141262	0.891971
0.714155	0.449325	24.1322	53.7077	63.0714	48.3735	77.1298	77.1881	27054	38.3556	0.630178	6915.79	0.255629	27621	131.324	335.739	3.1757e+08	5.82402	111.365	3.82796	427.234	67.4732	250.729	276.031	-91.8968	519.131	46.5167	557.163	-1.03167	8.5744e+09	0.0219535	7127.43	5129.7	70.7685	2.01023e+06	-20047.6	781.008	295.872	0.450863	11.6167	4.91404	157.685	0.00148435	9.72905	-0.305022	0.984626	0.113829	0.977001	0.192574	0.909208
0.815836	0.561039	24.1947	43.1249	43.6807	48.3735	48.3735	52.8205	20361.4	35.1828	0.718179	5020.99	0.246594	20763	140.878	348.428	2.4758e+08	5.83916	105.308	3.91432	462.964	65.2153	261.326	284.389	-63.8148	526.779	44.1554	567.406	-0.901006	6.68465e+09	0.0221574	6863.14	4613.29	67.4403	1.49409e+06	-12365.8	594.856	335.048	0.274911	12.9929	5.04737	161.865	0.00163112	9.53013	-0.325863	0.987606	0.099278	0.974172	0.173573	0.899704
0.699726	0.552516	21.7002	39.2753	42.9535	30.8869	47.4342	50.1996	12326.6	27.4819	0.645683	3996.63	0.324228	12825	179.595	366.51	1.65273e+08	5.71804	92.1834	3.51899	448.892	58.2643	285.215	301.077	19.3366	429.556	39.1856	589.868	-0.768111	4.46238e+09	0.0235479	5467.06	3242	56.5219	820742	-7649.85	439.162	251.507	0.265803	11.7264	4.87745	112.116	0.00240232	8.89457	-0.387396	0.992928	0.100223	0.970519	0.177811	0.890392
0.680825	0.555077	33.1901	59.7936	62.426	54.0833	55.8032	67.4833	45967.5	40.709	0.668158	9287.65	0.202048	46494	86.0927	362.627	5.13537e+08	6.33442	171.221	2.50571	509.667	90.8979	235.253	245.136	-102.337	612.004	68.5569	546.096	-0.417982	1.38655e+10	0.0141551	11725.3	5215.1	70.8013	4.13532e+06	-20948.6	1277.8	469.592	0.461305	16.3058	5.40195	198.508	0.000655451	10.7939	-0.278159	0.984467	0.0682232	0.97219	0.136251	0.891243
0.905701	0.589889	27.5298	46.6695	51.0882	51.0882	55.1543	55.2359	27688.5	42.2686	0.647698	6833.52	0.2468	28107	90.683	383.863	3.33918e+08	6.34436	150.384	3.20575	521.026	90.2184	254.917	274.974	-98.5675	619.593	62.8039	566.363	-0.754039	9.0158e+09	0.0144388	12834.5	5546.55	73.3868	5.82196e+06	-34260.7	1291.57	649.087	0.329384	18.4136	5.52987	299.305	0.00094176	10.2066	-0.372503	0.99524	0.0668817	0.964757	0.132894	0.882881
0.740238	0.629456	31.3975	49.8804	59.7746	45.793	63.5689	67.0149	24834.4	36.9234	0.575369	7154.4	0.288085	25461	91.0037	335.215	2.50273e+08	6.12856	141.35	2.39073	411.726	76.345	206.745	203.466	-52.7279	464.454	56.4593	515.17	-0.00704947	6.75736e+09	0.0160979	8609.96	3076.67	53.513	2.85038e+06	1242.01	1096.51	246.404	0.632399	11.8215	4.91623	103.241	0.00112904	9.94861	-0.368548	0.994291	0.090494	0.974847	0.16764	0.895844
0.794935	0.608985	33.8604	55.6013	64.7611	60.3738	60.7454	65.0385	40156.9	44.1994	0.614667	9226.09	0.229751	40743	90.9825	348.716	4.23323e+08	6.25676	142.72	2.63495	451.984	79.9299	220.558	220.854	-97.7931	549.777	58.0862	529.653	-0.200154	1.14297e+10	0.0147729	9551.75	4562.64	66.0541	3.29436e+06	-5160.86	1129.5	332.203	0.544223	13.8702	5.16794	135.917	0.000725188	10.6055	-0.294934	0.987087	0.0782889	0.975385	0.150316	0.89616
0.510839	0.436914	28.3269	64.8341	75.5381	48.3735	72.2496	75.5381	26859.4	33.1198	0.538479	8054.63	0.299882	27459	148.133	353.322	3.20013e+08	5.91966	108.446	3.28317	449.897	63.597	255.308	261.523	-61.6537	511.551	45.137	560.949	-0.477202	8.64036e+09	0.0191562	6296.92	4418.16	65.7917	1.3651e+06	-7204.92	660.78	302.966	0.369674	12.8178	5.03761	135.672	0.00119816	9.89875	-0.312947	0.987074	0.0874625	0.974692	0.162371	0.897328
0.783918	0.552666	16.5035	29.8616	37.9473	25.807	33.1361	37.9473	5527.12	23.4091	0.655104	2307.67	0.417517	5859	179.969	415.757	8.43857e+07	5.69383	123.521	3.51643	501.091	75.1915	316.376	336.833	14.9181	486.173	51.9119	623.598	-0.968351	2.27841e+09	0.0236786	8955.12	4049.32	62.7409	3.24283e+06	-28985.7	910.515	464.556	0.326814	16.1721	5.04787	194.375	0.00454901	7.85747	-0.583558	0.999182	0.0804739	0.958951	0.14787	0.871465
0.713904	0.617056	36.2615	58.7653	68.4105	54.0833	65.521	68.7386	50414.6	41.9528	0.668028	9879.32	0.195961	50922	90.0692	324.39	5.12217e+08	6.18514	124.74	3.09512	515.464	74.6464	212.811	221.795	-101.381	616.845	52.6937	521.142	-0.410664	1.38299e+10	0.0160079	8614.02	4511.66	66.1005	2.71229e+06	-13491.5	942.289	373.889	0.430762	14.3609	5.23574	163.421	0.000669933	10.7754	-0.244522	0.974501	0.0778562	0.978278	0.149825	0.903826
0.647764	0.445755	18.4891	41.4781	48.8365	30	45.8912	49.2037	11594.2	26.868	0.711298	3482.79	0.30039	11934	101.564	358.427	1.32603e+08	6.14666	156.545	2.72816	455.698	85.2912	238.07	250.286	-138.421	594.119	63.4474	547.729	-0.487975	3.58029e+09	0.0160828	10487.3	6334.64	78.6964	3.25569e+06	-20985.2	1042.29	481.253	0.366944	16.9679	5.30421	183.931	0.00196867	9.0767	-0.496875	0.998745	0.0652644	0.96989	0.130614	0.884357
0.629599	0.460228	28.9398	62.8815	65.7951	67.082	45.0999	70.993	42589.1	39.5901	0.677186	8709.14	0.204492	43146	99.9805	352.022	4.70134e+08	6.20371	133.332	3.00127	461.228	78.5767	233.645	245.73	-92.1612	553.389	56.3028	542.403	-0.549524	1.26936e+10	0.0154566	9424.49	4950.22	69.1127	3.08323e+06	-15770.4	1003.13	310.617	0.524984	12.3861	5.03432	153.567	0.000831297	10.4933	-0.27938	0.983106	0.10194	0.97789	0.179428	0.908367
0.617823	0.419256	23.0287	54.9276	57.3149	44.5982	52.3927	60.7454	21321	33.9355	0.651264	5709.51	0.267788	21843	117.221	374.226	2.5251e+08	6.17131	169.36	2.19795	442.854	86.4732	249.563	255.985	-91.0197	533.873	67.8544	558.682	-0.286919	6.81776e+09	0.0153939	10106.3	5399.22	72.3555	2.74972e+06	-13475.2	1066.53	413.098	0.440574	15.2299	5.25912	175.609	0.00117702	9.86232	-0.381017	0.995133	0.0743133	0.968631	0.144762	0.885756
0.946545	0.515376	14.6163	28.3605	28.4605	30	34.2053	35.7491	5136.75	26.8445	0.668954	2152.19	0.418978	5427	87.7719	382.697	6.46656e+07	5.99488	168.09	3.31252	441.261	95.787	254.822	285.044	-105.782	547.043	67.9266	567.203	-0.853914	1.74597e+09	0.0192817	13891.5	5825.26	75.2582	6.24365e+06	-42108.3	1268.1	631.295	0.334106	19.3491	5.18624	245.335	0.0046248	7.81104	-0.662428	0.999773	0.0615626	0.955606	0.123766	0.863343
0.711009	0.648463	22.8047	35.1672	40.8044	32.311	37.9473	42.9535	11333.2	25.0042	0.73194	3333.59	0.294142	11637	126.108	364.208	1.33101e+08	6.05932	147.279	3.023	451.549	79.3083	247.27	249.204	-83.64	535.189	58.8155	555.716	-0.488079	3.59374e+09	0.0169842	9315.39	5095.82	70.134	3.04985e+06	-16322.5	1016.45	311.012	0.528551	13.2043	4.98742	132.319	0.0020665	9.01515	-0.487393	0.998479	0.0852317	0.975814	0.159839	0.898501
0.579777	0.42592	18.1581	42.6327	46.8615	35.1141	35.1141	48.1871	8737.88	24.7174	0.626245	3276	0.374919	9126	212.936	430.529	1.36661e+08	5.79648	120.369	5.32842	477.259	73.6585	328.659	352.96	-90.8893	568.148	49.0083	635.863	-1.34797	3.68984e+09	0.0215854	9109.32	7859.47	88.1852	2.91773e+06	-25662.8	743.097	414.316	0.283167	14.6524	5.0547	195.619	0.00303966	8.48029	-0.488969	0.997884	0.0817814	0.972762	0.153041	0.896006
0.666169	0.62241	47.3522	76.0788	75	97.6729	70.6116	100.13	83642.6	50.6814	0.567897	16286.7	0.194718	84618	105.099	343.911	9.34291e+08	6.18061	122.546	3.43707	485.102	74.6458	237.731	253.913	-101.03	586.131	50.7038	545.999	-0.702314	2.52259e+10	0.016724	8960.3	5163.7	70.8805	3.35031e+06	-22647.1	909.28	351.175	0.439697	13.5277	5.17748	164.136	0.000636309	10.9967	-0.191322	0.948667	0.0898115	0.977678	0.164171	0.905489
0.746628	0.547194	19.3406	35.345	32.311	34.9857	36.6197	45.4973	7518.38	26.3896	0.618999	2998.31	0.398798	7857	168.507	381.896	1.01099e+08	5.89139	119.808	3.50505	477.563	71.3928	282.516	292.458	-34.4752	512.038	49.3477	589.424	-0.641937	2.72968e+09	0.0196856	8095.3	4578.49	67.1139	1.81301e+06	-11385.1	689.434	395.715	0.262628	15.074	5.07029	164.29	0.00336694	8.30288	-0.542683	0.998937	0.0767093	0.967	0.146093	0.881808
0.62904	0.474052	22.4559	47.3701	46.5725	42.638	45.8912	54.0833	12096	29.7977	0.577247	4414.52	0.364957	12582	107.168	319.747	1.34691e+08	5.80552	100.308	4.02715	385.346	67.1111	230.612	250.267	-74.5759	459.922	44.5255	537.621	-1.13311	3.63666e+09	0.0219197	7487.76	4175.09	63.915	2.22637e+06	-22693.4	708.327	349.659	0.335959	13.5109	5.00614	163.835	0.0024269	8.84559	-0.437381	0.99635	0.0806691	0.965624	0.156961	0.884153
0.701703	0.603464	18.2689	30.2734	30	27.6586	32.311	37.108	4512.38	21.2429	0.616257	2142.85	0.474884	4806	135.779	393.038	6.21519e+07	5.79746	146.1	3.71753	452.795	85.6011	281.083	308.35	-62.7725	515.567	59.7887	590.904	-1.00009	1.6781e+09	0.0212726	11510.7	5389.33	72.6273	5.22935e+06	-39838.8	1076.59	628.015	0.248574	18.0386	5.0455	287.77	0.00574815	7.50491	-0.664194	0.999687	0.0753666	0.953244	0.140911	0.866827
0.825948	0.642632	42.5557	66.221	73.2393	72.4983	78.2304	81.8841	84326.6	54.6951	0.634589	14654.4	0.173781	85158	120.551	342.939	9.41804e+08	6.11026	114.088	3.42578	498.809	69.3679	239.353	248.766	-82.3607	581.169	47.9381	546.449	-0.566822	2.54287e+10	0.0170797	7704.99	4575.01	66.8401	2.0797e+06	-11489	770.874	341.593	0.383636	13.5866	5.17918	153.077	0.000594217	11.0404	-0.170605	0.932352	0.0850369	0.977455	0.158544	0.903252
0.549972	0.429271	16.5744	38.6106	39	28.3019	34.2053	43.0581	7437.38	21.2348	0.685825	2686.69	0.361242	7722	53.6852	96.9695	4.04099e+07	3.891	19.6013	10.9224	208.319	15.6733	75.0923	72.0849	6.65656	201.663	8.33456	375.89	2.03444	1.09107e+09	0.0907868	599.022	214.746	14.4971	22145.6	579.012	44.7057	26.4226	0.250623	3.44971	3.24268	14.3915	0.0147712	6.63008	-0.209099	0.88672	0.299984	0.985924	0.380423	0.9281
0.66618	0.490975	27.6676	56.3524	60	52.3927	54.7449	61.8466	29569.5	37.5408	0.62363	7415.15	0.25077	30105	185.868	393.433	4.29088e+08	5.76432	95.9254	6.07619	466.777	67.6584	313.824	343.809	-105.295	572.073	42.5973	620.348	-1.59923	1.15854e+10	0.0247268	8052.61	7864	88.1369	4.03418e+06	-33864.2	685.103	303.233	0.379775	11.491	4.8939	168.43	0.00173474	9.58889	-0.26586	0.972868	0.120101	0.980448	0.198632	0.917801
0.914052	0.619598	24.0343	38.7901	45.793	41.7852	45.3982	47.7179	16277.6	35.4562	0.618146	5024.82	0.308695	16632	110.107	373.565	1.853e+08	6.19516	164.299	2.24645	463.002	85.3387	239.067	233.736	-63.7522	526.755	65.6659	548.463	-0.110909	5.0031e+09	0.0150531	10218.8	4215.43	63.0584	3.24884e+06	-3538.88	1257.58	307.161	0.60669	13.1554	5.03457	130.827	0.0015128	9.473	-0.454094	0.998067	0.0823878	0.975407	0.156315	0.897053
0.876693	0.589163	16.3218	27.7033	32.45	30.8869	27.1662	33.1361	5629.5	24.2873	0.680176	2249.97	0.399675	5886	62.2675	401.214	6.68243e+07	6.18656	207.145	2.38622	476.115	112.873	237.296	245.761	-79.5515	555.666	85.0439	553.655	-0.417322	1.80426e+09	0.0158236	17846.9	4783.32	67.7661	9.05013e+06	-39353.5	1713.63	956.827	0.280318	22.9427	5.39023	411.142	0.0039555	8.01843	-0.680073	0.999865	0.0496863	0.940386	0.108053	0.846717
0.915206	0.675937	22.2983	32.9887	40.2492	37.9473	37.108	41.2432	14191.9	30.1914	0.79847	3550.19	0.250157	14499	62.3878	291.588	1.19945e+08	5.9945	109.606	2.8361	371.828	68.7201	164.589	158.46	-87.8824	459.711	47.6706	472.612	0.126142	3.23852e+09	0.0184382	7518.73	2833.02	52.1356	1.71084e+06	6008.86	796.228	337.117	0.403948	14.039	5.09705	135.621	0.00164285	9.36265	-0.420865	0.996565	0.0746312	0.965685	0.146682	0.878352
0.672914	0.42755	20.2508	47.3648	51	36.1248	49.6588	51.0882	15350.6	31.8724	0.633277	4716.73	0.307266	15714	105.856	326.874	1.66318e+08	5.92436	122.186	3.73259	407.871	71.0543	227.248	246.006	-141.767	549.638	50.7824	534.574	-0.866604	4.49058e+09	0.0193904	7779.21	6062.64	77.4824	1.739e+06	-15412	668.317	433.906	0.207018	15.2559	5.22274	195.35	0.0017632	9.29323	-0.39914	0.995034	0.0803186	0.969072	0.151144	0.888968
0.489073	0.358899	23.2544	64.7937	64.7611	37.5899	64.1327	67.2161	19174.5	31.6889	0.598601	5787.57	0.301837	19656	230.865	383.758	2.75874e+08	5.50362	63.9578	4.75731	498.32	46.3256	312.329	318.974	12.1924	486.128	28.5875	615.587	-0.920072	7.4486e+09	0.0282084	4000.89	3885.91	62.0782	457047	-4206.59	311.044	182.702	0.252568	9.67203	4.66543	88.1173	0.00217068	9.1511	-0.280505	0.974213	0.12415	0.982565	0.205369	0.916347
0.839606	0.403106	9.78549	24.2752	23.4307	25.807	22.8473	28.931	2003.62	20.3816	0.643034	1195.26	0.596547	2214	256.672	445.581	3.61911e+07	5.05275	92.8116	3.28634	518.18	57.5567	360.267	377.212	164.088	354.092	36.3782	664.346	-0.620591	9.7716e+08	0.035693	5402.39	1734.93	41.6864	536901	-2398.63	414.64	444.01	-0.0293156	16.2447	4.38553	171.093	0.0153993	6.12807	-0.728183	0.999509	0.0649077	0.931956	0.132464	0.832708
0.497903	0.349338	17.0917	48.9259	74.5185	28.3019	40.2492	77.0714	3803.62	24.3603	0.586944	2007.64	0.527823	4212	110.948	338.462	4.77254e+07	5.54372	100.819	3.89754	384.587	68.356	246.259	272.503	-85.4167	470.003	46.5345	553.111	-1.05661	1.28859e+09	0.0257232	7533.29	5058.78	70.9067	1.73924e+06	-17484.3	601.592	481.175	0.104118	16.3013	4.80091	202.693	0.00687465	7.2436	-0.636938	0.999402	0.0681579	0.954934	0.137965	0.866694
0.852868	0.642968	28.0586	43.6392	48.3735	47.4342	53.4135	56.921	27140.6	37.2185	0.706228	6184.23	0.227859	27594	139.421	365.398	3.24056e+08	6.12805	119.802	3.36204	507.093	72.0501	255.679	262.704	-97.9085	605.002	49.7756	563.099	-0.319338	8.74951e+09	0.0168198	8300.5	5488.3	73.362	2.23615e+06	-5665.68	809.58	384.951	0.353172	14.9224	5.25237	157.936	0.000989878	10.1419	-0.321822	0.989668	0.0721205	0.976359	0.142706	0.898004
0.463916	0.336534	23.8947	71.0022	75.5381	78.7464	43.2666	78.9747	26061.8	32.9391	0.61328	6931.51	0.265965	26703	107.623	322.706	2.79535e+08	5.98518	128.789	2.92904	409.252	69.8746	224.753	238.636	-76.1942	485.446	50.8422	531.642	-0.589963	7.54744e+09	0.0182401	7278.19	4134.77	63.2624	1.90044e+06	-13823.4	793.042	263.249	0.500582	11.872	4.94541	118.549	0.00121277	9.89361	-0.323781	0.988933	0.0985503	0.975444	0.175595	0.899919
0.717579	0.551565	29.3817	53.2698	70.2282	68.4105	56.0446	72.4983	24255	38.2253	0.61366	6603.24	0.272242	24840	99.0467	363.897	2.82347e+08	6.2057	156.109	3.02249	437.827	87.4886	243.777	264.253	-113.48	551.307	64.5833	553.984	-0.722568	7.62336e+09	0.0156758	11204.7	5745.09	74.4653	4.87893e+06	-34290.3	1231.5	432.901	0.47935	15.095	5.26713	200.231	0.00114554	9.94132	-0.375101	0.994888	0.0809396	0.969396	0.152555	0.89018
0.600655	0.469933	22.6889	48.2811	56.921	37.5899	51.0882	57	20180.2	29.0003	0.744915	4812.03	0.238452	20574	155.505	339.163	2.44897e+08	5.68184	97.7755	4.21572	388.455	59.3697	261.949	280.848	-70.2213	458.676	41.0745	566.91	-1.08007	6.61221e+09	0.0237288	5600.08	4993.28	70.0992	1.24209e+06	-13472.8	532.397	216.488	0.414687	10.6293	4.78679	101.857	0.00176901	9.4108	-0.29741	0.980994	0.10769	0.977557	0.188281	0.904997
[truncated: 910 more columns]
