# Supplementary material for: Adjuvant chemotherapy or no adjuvant chemotherapy? A prediction model for the risk stratification of recurrence or metastasis of nasopharyngeal carcinoma combining MRI radiomics with clinical factors
Source: PLoS One. 2023 Sep 26;18(9):e0287031. doi: 10.1371/journal.pone.0287031 (PMC10522047; doi:10.1371/journal.pone.0287031)
Supplement: S2 Table — (XLSX) [file pone.0287031.s004.xlsx]

## Sheet: Sheet2
S3 Features extracted from targets outlined by another associate chief physician
original_shape_Elongation	original_shape_Flatness	original_shape_LeastAxisLength	original_shape_MajorAxisLength	original_shape_Maximum2DDiameterColumn	original_shape_Maximum2DDiameterRow	original_shape_Maximum2DDiameterSlice	original_shape_Maximum3DDiameter	original_shape_MeshVolume	original_shape_MinorAxisLength	original_shape_Sphericity	original_shape_SurfaceArea	original_shape_SurfaceVolumeRatio	original_shape_VoxelVolume	original_firstorder_10Percentile	original_firstorder_90Percentile	original_firstorder_Energy	original_firstorder_Entropy	original_firstorder_InterquartileRange	original_firstorder_Kurtosis	original_firstorder_Maximum	original_firstorder_MeanAbsoluteDeviation	original_firstorder_Mean	original_firstorder_Median	original_firstorder_Minimum	original_firstorder_Range	original_firstorder_RobustMeanAbsoluteDeviation	original_firstorder_RootMeanSquared	original_firstorder_Skewness	original_firstorder_TotalEnergy	original_firstorder_Uniformity	original_firstorder_Variance	original_glcm_Autocorrelation	original_glcm_JointAverage	original_glcm_ClusterProminence	original_glcm_ClusterShade	original_glcm_ClusterTendency	original_glcm_Contrast	original_glcm_Correlation	original_glcm_DifferenceAverage	original_glcm_DifferenceEntropy	original_glcm_DifferenceVariance	original_glcm_JointEnergy	original_glcm_JointEntropy	original_glcm_Imc1	original_glcm_Imc2	original_glcm_Idm	original_glcm_Idmn	original_glcm_Id	original_glcm_Idn
0.750623	0.587731	14.6263	24.886	25.632	26.8328	28.3019	29.6985	2809.12	18.68	0.658897	1461.21	0.520167	3105	64.5872	199.313	2.32212e+07	4.97764	54.6025	4.7075	255.283	44.7028	145.199	160.501	-62.1797	317.462	25.1478	449.359	-1.29883	6.26973e+08	0.0449905	3721.55	1982.23	44.3579	366254	-5592.05	284.936	227.254	0.108162	10.1311	4.26365	122.83	0.0112159	6.63756	-0.586776	0.997808	0.134583	0.957929	0.216086	0.880609
0.705292	0.62796	23.667	37.6887	51.264	53.6656	36.6197	58.9406	13568.6	26.5815	0.698468	3938.78	0.290286	14040	32.4101	163.772	8.46987e+07	5.26244	58.5729	3.50241	279.697	39.2833	100.387	101.971	-75.4297	355.126	26.4122	403.586	-0.0242298	2.28686e+09	0.0311095	2572.44	1447.1	37.7071	169047	-531.813	222.105	121.726	0.285776	8.32641	4.41703	51.689	0.0027234	8.76405	-0.288438	0.973504	0.125912	0.97852	0.210733	0.902881
0.607664	0.512595	22.9736	44.8181	46.5725	34.2053	45.8912	51.4393	14203.1	27.2344	0.642276	4415.89	0.31091	14553	14.0405	200.15	9.95407e+07	5.75166	91.3529	3.55034	375.852	61.0441	122.384	139.284	-86.7503	462.602	39.1311	429.74	-0.538096	2.6876e+09	0.0235611	6268.01	1967.86	43.497	1.72044e+06	-12786.7	616.573	313.749	0.324658	12.5257	4.96823	152.081	0.00221818	9.03175	-0.398227	0.994362	0.117594	0.969242	0.191375	0.893018
0.620194	0.430216	22.9985	53.4581	61.8466	60.7454	40.8044	62.1369	24023.2	33.1544	0.683034	5894.72	0.245376	24516	41.8209	149.471	1.47878e+08	5.11598	51.1076	4.73267	299.759	34.015	100.954	103.28	-80.8383	380.597	21.8913	403.56	-0.0764303	3.9927e+09	0.0361132	2096.65	1506.01	38.4867	184231	513.296	196.003	96.9848	0.336547	7.16259	4.27394	44.9653	0.00252005	9.02286	-0.200692	0.92998	0.154295	0.984856	0.241536	0.920144
0.906697	0.81996	34.4935	42.0673	48.3735	49.6588	49.4773	51.8748	35614.1	38.1423	0.754848	6934.89	0.194723	36126	10.7021	173.132	2.24473e+08	5.66108	76.7899	4.38265	406.608	51.1714	103.85	112.103	-112.43	519.039	32.8906	409.595	0.135361	6.06078e+09	0.025248	4672.69	2078.61	44.8808	906873	-1817.53	453.988	196.967	0.392733	10.0268	4.74537	94.6236	0.00142925	9.85624	-0.223169	0.956527	0.117212	0.983699	0.198359	0.918638
0.672485	0.569657	13.7448	24.1282	19.2094	24.7386	28.3019	28.931	3168	16.2259	0.735946	1417.41	0.447414	3375	27.4545	184.126	2.21464e+07	5.22666	73.2404	3.75564	289.678	50.5369	115.624	125.917	-99.2121	388.89	31.9085	420.917	-0.609922	5.97953e+08	0.030912	4427.62	2053.48	44.3279	841670	-5111.92	504.773	151.161	0.533884	9.18971	4.20951	64.3072	0.00808688	7.02143	-0.626999	0.999136	0.118384	0.977271	0.201513	0.901695
0.600741	0.337711	13.5321	40.0701	37.9473	27.6586	37.9473	43.4741	6789.38	24.0718	0.678483	2555.63	0.376417	7101	59.5897	210.148	5.40351e+07	5.2762	75.8384	3.29499	313.271	47.0867	149.404	163.228	-66.02	379.291	32.58	453.273	-0.499448	1.45895e+09	0.0312134	3492.96	2096.84	45.6089	249604	-2239.09	268.411	202.469	0.139696	10.4236	4.62699	90.8173	0.00456636	7.98147	-0.44233	0.994319	0.126184	0.969749	0.204509	0.890438
0.510513	0.453672	20.3853	44.9341	52.3927	30	49.4773	53.7494	11742.8	22.9395	0.709699	3520.38	0.299792	12096	61.2032	199.758	8.87756e+07	5.33855	59.2498	4.79209	364.458	43.478	141.217	152.602	-106.094	470.552	26.6394	445.151	-0.775373	2.39694e+09	0.0327049	3487.38	2746.81	52.1381	406524	-3752.1	282.64	169.596	0.245023	9.29638	4.56196	81.9806	0.00316702	8.57337	-0.335479	0.983985	0.128791	0.982803	0.211529	0.917
0.689063	0.619009	31.1812	50.3727	63.2851	49.4773	60.2993	64.4127	25052.6	34.71	0.603273	6863.39	0.273959	25515	94.8884	211.761	1.95777e+08	5.24526	51.8858	4.71976	333.791	36.3181	152.366	152.637	-73.7265	407.518	21.8686	455.161	-0.204829	5.28597e+09	0.0348736	2536.28	2186.71	46.3692	261025	373.063	236.98	90.7324	0.440168	6.68527	4.18864	45.5736	0.00292736	8.93771	-0.235639	0.95249	0.172908	0.987477	0.260003	0.929382
0.61746	0.526015	28.195	53.6011	57.9396	40.2492	59.0931	60.2993	27010.1	33.0966	0.5857	7432.93	0.27519	27675	84.3788	197.799	2.08945e+08	5.09737	54.6519	5.04993	356.374	35.3887	149.077	157.27	-78.5045	434.879	22.9811	451.496	-0.840223	5.64151e+09	0.036819	2178.8	2225.19	46.9195	191947	-2274.21	198.984	104.139	0.310643	7.08199	4.2527	53.0385	0.00270085	8.99046	-0.192619	0.922263	0.166131	0.987657	0.252102	0.930295
0.658695	0.555045	19.2748	34.7265	41.7852	28.3019	37.9473	43.4741	8780.62	22.8741	0.695785	2958.19	0.3369	9126	58.9595	185.792	6.20941e+07	5.23779	62.4543	4.06699	254.958	40.8322	125.263	129.353	-63.2766	318.235	27.0122	428.614	-0.738204	1.67654e+09	0.0314065	2861.58	1552.94	38.8659	337498	-3918.19	283.632	114.335	0.424474	8.25346	4.34845	45.1151	0.00339073	8.36143	-0.369076	0.988363	0.118422	0.974583	0.204992	0.892877
0.549723	0.489014	24.9357	50.9918	54.0833	36.4966	51.3517	54.4151	16614	28.0313	0.514312	6122.19	0.368496	17199	47.9049	124.478	9.64473e+07	4.696	39.5583	5.09761	260.185	25.3501	87.6353	88.1091	-22.2489	282.434	16.4153	389.113	0.293418	2.60408e+09	0.0487248	1147.43	564.89	23.388	49449.6	244.158	108.958	37.7963	0.482427	4.60348	3.64523	16.2599	0.00471365	8.10117	-0.215279	0.925655	0.208428	0.989266	0.299598	0.930076
0.90018	0.655215	30.909	47.1738	55.8032	49.4773	55.0727	57.6281	37185.8	42.4649	0.600231	8976.01	0.241383	37638	36.0134	130.364	2.04856e+08	4.96663	49.4696	4.3692	259.007	30.4983	81.2812	79.4021	-84.6677	343.675	20.5657	383.347	-0.0469388	5.5311e+09	0.0384771	1579.89	1164.3	33.8917	77295.1	126.286	142.375	79.7955	0.278019	6.71343	4.15208	33.7615	0.00238739	9.09134	-0.134194	0.850936	0.147899	0.984422	0.237703	0.916274
0.695685	0.386292	11.2015	28.9974	34.2053	22.8473	33.541	34.2053	3928.5	20.1731	0.736011	1635.88	0.416413	4185	39.336	239.217	3.21063e+07	5.48278	96.1287	3.82791	402.599	61.0415	148.058	159.029	-124.944	527.543	40.0599	455.123	-0.489835	8.66869e+08	0.02718	6381.61	3216.55	56.0665	1.07554e+06	-7128.84	583.259	292.425	0.325159	12.9573	4.67582	113.724	0.00639744	7.36494	-0.61162	0.999215	0.0951707	0.976097	0.168621	0.898277
0.665898	0.610559	28.5511	46.7622	49.93	44.2945	49.2037	57.6281	25297.9	31.1389	0.678571	6141.55	0.242769	25785	66.7014	163.777	1.69381e+08	5.04299	49.3178	4.96951	314.586	32.1157	118.897	120.921	-78.2947	392.881	20.3634	421.144	-0.114252	4.57329e+09	0.0379803	1887.83	1706.93	41.0311	152534	441.123	175.365	81.9675	0.361055	6.60579	4.14582	37.8851	0.00268724	8.92111	-0.189237	0.918585	0.154002	0.987808	0.244622	0.927081
0.764282	0.732664	18.9566	25.8735	27.6586	30.8869	24.7386	31.0322	3762	19.7746	0.602147	1942.65	0.516387	4023	79.7599	194.921	3.01523e+07	4.97593	54.8015	4.73967	354.203	37.3845	147.051	150.471	11.6953	342.508	24.3945	449.85	-0.0142623	8.14113e+08	0.0375208	2510.2	838.55	28.6987	182936	-595.579	207.72	149.199	0.158321	9.13169	4.2405	63.7089	0.00805928	7.05051	-0.535693	0.996898	0.116713	0.971906	0.200901	0.891655
0.6161	0.55507	20.3436	36.6505	37.108	37.9473	28.4605	40.8044	6280.88	22.5804	0.535271	3075.56	0.489671	6615	25.0875	130.639	3.50433e+07	4.9679	51.9319	3.60532	209.403	32.3661	75.843	77.7122	-61.0782	270.482	21.2025	378.198	-0.0696552	9.46169e+08	0.0380675	1775.89	885.186	29.2649	113548	-1027.39	184.527	70.027	0.449801	6.43541	3.95624	28.0634	0.00563347	7.63792	-0.428139	0.991824	0.150741	0.978668	0.240358	0.901416
0.826559	0.43284	18.03	41.6551	44.5982	40.8044	43.2666	50.6458	13911.8	34.4304	0.619055	4518.66	0.324809	14391	61.445	191.964	1.01307e+08	5.21014	64.0196	3.37772	308.836	38.8228	133.066	138.549	-33.583	342.419	26.1139	435.969	-0.184803	2.73528e+09	0.0334789	2522.15	1276.05	35.34	157230	-385.136	216.487	108.375	0.330293	7.57941	4.32804	50.1791	0.00324226	8.59738	-0.289019	0.972095	0.156318	0.97921	0.241356	0.908034
0.378459	0.317414	13.5426	42.6655	42.4264	19.2094	39.1152	42.5323	2363.62	16.1472	0.566376	1515.07	0.640993	2673	52.2945	165.871	1.68457e+07	4.85741	73.9036	2.41019	212.275	37.881	110.002	113.192	-4.77681	217.052	28.4369	412.503	0.00139195	4.54835e+08	0.0394858	2057	569.502	23.1277	117113	-48.9193	230.73	96.7974	0.408242	7.47405	3.77777	39.5615	0.0141045	6.23645	-0.671895	0.999008	0.137029	0.95724	0.223947	0.866561
0.679314	0.571104	24.4203	42.7598	51.264	48.0937	39.1152	52.0481	16593.8	29.0473	0.610024	5157.43	0.310806	17091	80.8826	179.74	1.19465e+08	5.01139	51.0769	4.07587	260.537	32.1011	132.398	137.316	-26.3014	286.838	21.0755	434.428	-0.461473	3.22554e+09	0.0382466	1759.86	1138.78	33.4736	94863.3	-661.6	152.382	79.2655	0.315946	6.5042	4.12377	36.3355	0.0034732	8.54345	-0.232329	0.945308	0.162417	0.97935	0.251924	0.907544
0.678783	0.605036	26.399	43.6321	49.4773	39.4588	47.4342	51.3517	17860.5	29.6167	0.620279	5327.12	0.298263	18252	2.40019	133.922	9.70124e+07	5.39361	66.9129	5.31087	394.812	43.1771	74.5476	79.8703	-77.8028	472.615	28.773	378.826	0.29205	2.61933e+09	0.028763	3223.55	1021.31	31.3675	405200	240.413	304.452	155.284	0.323217	9.0176	4.55163	72.7937	0.00226956	9.07204	-0.287771	0.975718	0.12745	0.984243	0.210208	0.918792
0.718402	0.414601	19.323	46.6062	47.4342	36.6197	43.2666	51.8748	13483.1	33.482	0.578481	4735.75	0.351235	13824	60.493	214.486	1.00643e+08	5.53855	92.2012	2.77232	301.003	50.3019	138.986	142.575	-11.6085	312.612	35.8053	443.361	-0.0309653	2.71737e+09	0.0246964	3860.13	1093.63	32.3397	396498	-194.792	376.392	186.316	0.33538	10.5305	4.72013	73.6167	0.00227508	8.94284	-0.364772	0.990658	0.102227	0.960235	0.181217	0.869303
0.925047	0.606024	29.6349	48.9005	57.6281	55.0727	51.788	61.3351	36160.9	45.2353	0.625235	8457.98	0.233899	36828	72.4776	194.307	2.63653e+08	5.27447	64.6314	3.22519	290.763	38.5617	136.955	142.454	-48.2684	339.032	26.7754	439.652	-0.294312	7.11864e+09	0.030551	2364.65	1504.56	38.4684	156564	-1274.36	222.374	123.474	0.284251	8.36915	4.48295	52.4314	0.0016768	9.5729	-0.157458	0.896679	0.123634	0.976495	0.209153	0.898938
0.852638	0.526178	31.7102	60.2651	73.5459	74.2159	70.0357	76.3675	27552.4	51.3843	0.477478	9239.25	0.335334	28458	35.853	149.747	1.65752e+08	5.25969	52.5761	5.06742	308.079	36.8168	93.2695	90.0467	-78.3355	386.414	22.3533	396.56	0.400179	4.4753e+09	0.0341304	2599.01	1251.98	35.0033	280425	1798.27	227.338	120.455	0.302407	7.73483	4.39397	60.0081	0.00259055	9.08157	-0.221149	0.945894	0.157096	0.98205	0.241698	0.916325
0.852745	0.555135	37.3208	67.2284	71.5612	75	83.3547	86.1684	88086.4	57.3287	0.587792	16287.9	0.184909	89046	70.832	187.303	6.30831e+08	5.27202	55.0151	4.92345	388.634	36.6827	134.511	138.264	-83.2093	471.843	23.1441	437.352	-0.104031	1.70324e+10	0.0333376	2476.8	2040.5	44.7445	262293	-469.813	241.342	87.7089	0.464844	6.27829	4.13147	47.8398	0.00230323	9.49994	-0.145344	0.876566	0.196789	0.990872	0.282119	0.941899
0.591926	0.346694	14.9867	43.2274	42.4264	28.4605	42.4264	44.5982	8037	25.5874	0.620889	3125.12	0.388841	8370	23.0061	185.208	5.34874e+07	5.47899	71.3076	3.78372	285.063	49.6713	110.134	120.729	-88.6434	373.707	31.4115	415.379	-0.788071	1.44416e+09	0.0283455	4329.62	1772.05	41.5406	670625	-5395.94	385.373	200.906	0.315447	10.2207	4.61128	93.34	0.00384631	8.20858	-0.458558	0.996023	0.126475	0.96961	0.205685	0.89148
0.794071	0.671766	29.7189	44.2399	46.8615	59.7746	57.7062	61.3351	24199.9	35.1297	0.647912	6244.68	0.258046	24732	90.1373	318.356	2.47485e+08	6.08632	140.98	2.96059	503.619	77.2763	211.296	225.058	-83.3831	587.003	56.7631	519.788	-0.330219	6.68209e+09	0.0173052	8756.05	3922.37	61.3978	2.57119e+06	-11334.6	947.985	337.818	0.474224	13.387	5.10641	155.396	0.00122398	9.87651	-0.351625	0.992536	0.0866532	0.978203	0.161133	0.905339
0.679336	0.592754	28.0127	47.2586	45.8912	47.4342	52.4786	55.8032	20604.4	32.1045	0.615756	5902.66	0.286476	21060	107.542	270.365	1.90089e+08	5.68324	92.1841	3.47455	382.624	53.9634	189.034	194.195	-56.056	438.68	38.0115	493.663	-0.431369	5.1324e+09	0.0226594	4549.68	2629.18	50.8949	523592	-2388.5	406.934	251.581	0.234177	12.1274	4.95777	102.763	0.0014954	9.56723	-0.296027	0.981662	0.0901965	0.971477	0.165539	0.888185
0.738227	0.579979	15.1602	26.1392	30.8869	23.4307	26.8328	32.1714	4754.25	19.2967	0.773051	1768.74	0.372033	4995	114.749	306.659	5.00123e+07	5.65595	109.234	2.87872	455.128	63.8111	213.841	215.767	18.2642	436.863	45.0304	519.939	0.0210018	1.35033e+09	0.0229364	6304.31	1812.33	41.7624	1.06324e+06	2742.26	623.422	352.784	0.278463	14.9803	4.93159	124.682	0.00464936	7.79869	-0.60573	0.999395	0.0596555	0.960645	0.128564	0.865242
0.803423	0.49228	39.354	79.9422	85.276	81.6088	79.2591	100.444	126025	64.2274	0.605506	20075.6	0.159299	126549	110.264	258.062	1.17865e+09	5.45776	65.268	4.62454	429.804	46.6444	197.621	213.223	-100.959	530.763	28.9122	501.471	-1.09217	3.18237e+10	0.0308389	3846.53	3917.22	62.1353	705620	-8147.11	372.936	147.445	0.430239	8.17817	4.50079	79.7419	0.00190767	9.94579	-0.123933	0.8514	0.162062	0.988067	0.245182	0.933931
0.581467	0.534156	22.0645	41.3071	42.9535	30.5941	47.4342	54.0833	12187.1	24.0187	0.680945	3761.03	0.308607	12555	71.5791	254.245	1.06973e+08	5.70717	110.287	2.80104	344.376	60.9907	173.928	193.825	-44.5468	388.923	44.0278	479.634	-0.585817	2.88826e+09	0.0231102	5440.72	2117.08	45.0729	824934	-7078.65	539.473	197.726	0.460176	10.1589	4.67186	93.3464	0.00248179	8.84594	-0.411363	0.994801	0.115711	0.971636	0.196329	0.894078
0.783727	0.482	10.8951	22.604	19.2094	21.6333	24.1868	27	2199.38	17.7153	0.69595	1175.18	0.534326	2376	64.1158	206.414	1.6627e+07	5.03557	79.2058	3.10397	269.131	45.632	131.004	129.571	-45.2395	314.371	32.7241	434.676	-0.0994761	4.48929e+08	0.0353822	3179.34	1435.56	37.8753	166075	58.3754	233.748	232.114	0.0104973	12.4128	4.25256	72.9713	0.0129609	6.35046	-0.690782	0.999316	0.0708806	0.950462	0.144476	0.848053
0.489367	0.396723	13.7646	34.6959	40.025	19.2094	36.1248	40.025	3222	16.979	0.595767	1770.75	0.549582	3510	75.7248	200.589	2.48288e+07	5.07112	53.6971	5.01279	294.118	41.5937	133.127	138.991	-84.215	378.333	24.3307	437.025	-0.548715	6.70379e+08	0.0376331	3391.62	2013.74	44.5329	386312	-2717.38	312.408	192.495	0.262797	10.017	4.22762	85.7549	0.00963932	6.79812	-0.619848	0.998653	0.11788	0.971163	0.197919	0.892988
0.621634	0.579392	25.2468	43.5746	47.4342	31.8904	45.8912	50.6458	13154.6	27.0875	0.538209	5007.09	0.380633	13392	55.1331	178.027	8.9827e+07	5.14624	62.3816	2.77508	253.95	37.786	122.978	127.78	-35.677	289.627	26.7347	425.562	-0.266376	2.42533e+09	0.0328353	2192.04	1112.35	32.8067	148165	-1180.66	234.27	90.5842	0.441776	7.36398	4.24048	35.6391	0.0030009	8.59011	-0.308141	0.977793	0.137174	0.976021	0.224167	0.895797
0.730976	0.544739	18.6195	34.1806	41.6773	37.9473	31.3209	42.107	6856.88	24.9852	0.596863	2924.33	0.426482	7263	66.6597	190.491	5.08237e+07	5.2138	73.2114	3.20668	320.886	41.0726	131.679	137.907	-11.6556	332.542	29.3602	434.667	-0.126211	1.37224e+09	0.0308315	2588.72	991.243	30.7875	175919	-724.42	254.783	82.686	0.50694	6.84071	4.08249	35.3558	0.00441582	7.96016	-0.430352	0.993453	0.149507	0.983298	0.23804	0.913892
0.574449	0.390359	16.8811	43.245	45	31.8904	50.2892	50.6458	8053.88	24.8421	0.592283	3280.64	0.407337	8451	65.0059	201.923	5.94999e+07	5.32893	74.0812	3.16778	281.731	43.7625	132.574	135.427	-72.9614	354.693	30.6704	436	-0.218409	1.6065e+09	0.0286927	2975.46	1803.06	42.1673	209439	-358.851	260.32	161.493	0.228762	9.81159	4.53956	63.7709	0.00356406	8.25223	-0.416257	0.99335	0.0997426	0.972015	0.181493	0.887774
0.430646	0.368832	20.3179	55.087	55.3173	30.5941	51.788	58.6345	10006.9	23.723	0.529378	4242.13	0.423921	10422	35.2931	170.354	6.47764e+07	5.31874	71.7988	3.59932	296.595	43.6136	105.956	112.914	-76.2076	372.802	30.5063	409.652	-0.239014	1.74896e+09	0.0297189	3014.45	1519.5	38.5244	267942	-801.566	279.215	138.012	0.335098	8.42271	4.41095	65.7337	0.00360014	8.32009	-0.391694	0.991141	0.143811	0.978557	0.226892	0.907631
0.608833	0.529331	17.1077	32.3195	30.5941	36.2491	24.1868	36.7423	3991.5	19.6772	0.596535	2039.88	0.511057	4320	53.9485	185.497	2.89208e+07	5.19062	55.7711	4.65071	249.692	41.5246	121.397	125.785	-110.889	360.581	25.9245	425.153	-0.513769	7.80861e+08	0.034375	3179.12	2265.08	47.2694	360675	-891.279	296.646	174.964	0.254635	9.73244	4.33861	78.3545	0.00723632	7.20106	-0.575168	0.998398	0.103616	0.971141	0.188394	0.891398
0.854519	0.392426	9.01709	22.9778	21.8403	22.8473	21.8403	27.3313	2226.38	19.635	0.711066	1159.6	0.520844	2403	43.0186	180.991	1.52382e+07	4.85761	59.237	4.43645	234.542	41.6546	109.659	114.182	-82.5073	317.05	24.626	413.782	-0.960258	4.11431e+08	0.0420401	3394.87	1568.16	39.1245	352903	-3915.9	299.855	151.044	0.328529	8.69257	3.96745	73.8022	0.0134724	6.3234	-0.650601	0.998675	0.12926	0.968883	0.213607	0.890954
0.666335	0.402446	15.7527	39.1424	44.5982	30	39.4588	45	7562.25	26.082	0.609259	3058.08	0.404388	7884	75.5106	205.264	5.91732e+07	5.34613	63.4509	4.64331	339.8	44.7548	145.913	150.505	-54.4302	394.231	26.8068	450.164	-0.513428	1.59768e+09	0.0301417	3809.47	1731.96	41.0534	473072	-2297.46	348.814	163.364	0.36363	9.27311	4.49582	74.7143	0.00404269	8.09407	-0.446913	0.995136	0.125729	0.976412	0.208436	0.90282
0.536958	0.436195	32.3998	74.2783	84.4808	51.264	75.5381	86.6372	45659.2	39.8843	0.474233	13027	0.28531	46521	49.5836	140.592	2.70059e+08	4.89178	41.944	5.12595	323.54	27.9565	94.0935	93.2531	-80.3215	403.862	17.8064	395.901	0.227727	7.29158e+09	0.0425296	1427.72	1372.64	36.7638	81486.5	401.827	137.636	53.5323	0.43692	5.09454	3.84603	27.4079	0.00355167	8.7754	-0.149182	0.867706	0.217226	0.992429	0.304374	0.944565
0.617766	0.378287	11.2276	29.6802	25.807	24.1868	30.8869	33.6749	3385.12	18.3354	0.707237	1541.59	0.455401	3618	30.6065	133.143	2.02214e+07	4.87112	48.6901	4.86749	223.336	32.6945	85.9485	90.4738	-77.0359	300.372	20.7275	388.466	-0.631308	5.45977e+08	0.0407663	1949.53	1181.1	34.0372	139248	-1429.4	170.638	81.3488	0.348977	6.69694	3.88559	35.946	0.00889268	6.9468	-0.513378	0.99547	0.143733	0.980202	0.235242	0.907344
0.743317	0.685648	29.1989	42.5858	50.2892	41.6773	51.0882	55.4797	21794.6	31.6548	0.657693	5737.11	0.263235	22302	98.6823	222.434	1.80617e+08	5.34592	64.6489	4.26374	366.801	40.797	164.523	168.745	-45.4891	412.29	26.9877	467.616	0.00711852	4.87665e+09	0.0301608	2882.64	2057.69	44.8277	379240	1312.54	299.836	108.203	0.466689	7.53912	4.32861	50.4199	0.00223781	9.13235	-0.254183	0.963999	0.143618	0.985788	0.230848	0.922626
0.694715	0.339238	18.634	54.9291	54.3323	39	54.3323	55.6417	15854.6	38.1601	0.510946	5973.28	0.376753	16362	100.157	210.349	1.29155e+08	5.07457	44.9981	6.04775	419.751	33.3884	159.195	160.689	-15.4054	435.156	19.7748	461.658	0.513427	3.48719e+09	0.0394569	2267.46	1401.13	36.9996	259248	626.935	215.468	87.523	0.41916	6.55433	4.11323	43.9783	0.00374544	8.43887	-0.283352	0.968435	0.16529	0.989453	0.254742	0.934748
0.648173	0.543843	18.5	34.0172	42.4264	26.8328	42.4264	45.793	6760.12	22.049	0.629063	2748.48	0.406573	7182	66.2818	176.176	4.95666e+07	4.99511	49.4158	6.41134	349.107	37.5295	128.409	138.56	-73.6542	422.761	22.4473	431.672	-0.779531	1.3383e+09	0.0406185	2806.42	1765.23	41.6212	401261	-4853.98	251.799	120.554	0.353192	7.93968	4.27602	56.7482	0.00485836	7.85566	-0.378836	0.987029	0.134836	0.984545	0.222718	0.919976
0.504515	0.451136	26.281	58.2552	60.7454	40.2492	58.2495	61.041	25275.4	29.3906	0.666871	6245.6	0.247102	25650	84.3703	200.674	1.91067e+08	5.1853	53.0952	4.32367	310.135	35.7778	145.899	150.741	-79.6366	389.772	22.7205	448.468	-0.525057	5.15881e+09	0.0350759	2297.39	2139.57	46.0348	179336	-1590.66	201.179	119.827	0.251558	8.21724	4.45148	51.4905	0.0022652	9.1799	-0.195563	0.928561	0.128211	0.982139	0.214044	0.911437
0.906029	0.696527	28.6717	41.1638	48.8365	43.6807	47.4342	49.93	24399	37.2956	0.579205	7023.71	0.287869	24705	75.7604	196.785	1.77526e+08	5.26238	61.5199	4.17335	323.085	38.288	137.69	139.659	-93.1242	416.21	26.0711	440.475	-0.27455	4.79322e+09	0.0310872	2445.27	2260.43	47.1666	221545	-780.05	242.798	99.9232	0.415381	7.59142	4.32747	41.517	0.00198	9.2564	-0.210536	0.941244	0.131133	0.986601	0.219281	0.921348
0.681097	0.508609	24.8481	48.8551	54.0833	40.8044	54.3323	54.4151	22600.1	33.2751	0.681301	5673.95	0.251059	23058	87.8566	172.076	1.60874e+08	4.76358	37.9772	5.03792	275.084	26.2016	132.549	136.143	-13.1416	288.225	16.33	434.024	-0.664677	4.34359e+09	0.0473101	1277.53	936.408	30.3565	67921	-689.976	121.329	61.901	0.322322	5.6916	3.96318	29.1767	0.00377762	8.53336	-0.169409	0.889964	0.184902	0.983649	0.274764	0.917693
0.59033	0.335102	8.68258	25.9102	24.1868	16.1555	26.8328	27	1785.38	15.2956	0.706989	1006.68	0.563847	1971	-9.81691	212.853	1.34037e+07	5.05429	90.6291	2.78487	261.249	63.4221	121.024	139.761	-65.7782	327.027	41.9624	428.5	-0.746024	3.619e+08	0.0339651	6351.41	1539.78	38.4019	1.08445e+06	-11173.1	621.28	363.248	0.287311	14.2736	4.27861	140.972	0.0157582	6.05385	-0.745769	0.999595	0.0694414	0.936487	0.144633	0.841607
0.561113	0.53853	28.158	52.2868	57	40.025	61.8466	62.498	17255.2	29.3388	0.522297	6182.74	0.358311	17739	32.7423	184.908	1.11438e+08	5.54266	84.7356	3.01279	297.467	48.1397	107.43	106.884	-96.041	393.508	33.8232	411.845	-0.224712	3.00883e+09	0.0245454	3617.63	1874.78	42.7985	363671	-1329.87	356.046	183.866	0.318521	10.3968	4.71282	74.3406	0.00187719	9.22386	-0.314123	0.983552	0.0940956	0.97404	0.175234	0.892351
0.737545	0.496935	37.8713	76.2098	81.6088	87.2067	77.8267	93.2416	90334.1	56.2082	0.587707	16566.2	0.183389	90774	102.491	186.706	6.67998e+08	4.84571	36.1053	5.70156	350.199	27.1915	144.056	143.59	-39.0566	389.255	15.7856	445.747	-0.169435	1.80359e+10	0.0475971	1504.51	1431.32	37.5596	109933	130.241	138.74	56.3564	0.419545	4.87692	3.79852	32.3495	0.00455196	8.73491	-0.134542	0.842157	0.256819	0.991542	0.337152	0.945667
0.898332	0.614055	33.6352	54.7755	62.426	59.5483	63.7809	66.8805	34645.5	49.2066	0.487952	10532.7	0.304013	35424	68.7321	190.006	2.46206e+08	5.3032	64.8698	3.84758	324.143	38.61	130.336	131.56	-71.3973	395.541	26.2175	433.194	-0.120528	6.64758e+09	0.0303333	2468.51	1766.27	41.6631	187460	97.1905	233.487	111.8	0.350782	7.90763	4.40366	48.7633	0.0017333	9.48569	-0.178085	0.917733	0.129594	0.983834	0.216408	0.915226
0.784732	0.576495	18.5102	32.1082	34.2053	32.311	40.8044	41.2432	6644.25	25.1963	0.607971	2811.25	0.42311	7020	60.1873	175.635	4.64731e+07	5.11443	58.7133	4.36675	270.414	37.9864	119.796	126.982	-54.2379	324.651	24.4695	422.78	-0.791897	1.25477e+09	0.0351183	2513.91	1364.96	36.6377	197020	-2367.04	218.458	128.798	0.250089	8.26851	4.31589	59.8258	0.00491388	7.84308	-0.413398	0.991248	0.140354	0.973759	0.223323	0.897212
0.811051	0.532509	28.241	53.0338	56.921	59.1692	51.788	65.3146	40016.2	43.0131	0.668767	8459.93	0.211412	40473	189.119	315.999	4.64501e+08	5.3246	55.1411	5.01655	393.419	38.7254	254.159	258.508	-12.1232	405.542	24.1611	556.663	-0.780826	1.25415e+10	0.0318162	2782.12	3086.06	55.2142	335017	-2373.22	264.733	115.063	0.390478	7.77387	4.40825	53.7215	0.00194317	9.52762	-0.172569	0.911869	0.147215	0.984162	0.232118	0.918925
0.758986	0.40229	9.72774	24.1809	25.632	24.7386	19.2094	27.4955	2513.25	18.353	0.731158	1222.64	0.486476	2700	179.862	335.373	3.15305e+07	5.21053	89.2016	2.47729	368.794	50.2701	258.171	258.202	101.257	267.537	37.3277	561.52	-0.365188	8.51324e+08	0.0306	3750.56	1122.11	33.0889	350399	-3837.9	330.346	222.832	0.183287	11.8554	4.29438	78.2671	0.0103674	6.65778	-0.680351	0.999448	0.0783474	0.937043	0.153138	0.834112
0.878419	0.727127	45.1144	62.0448	80.4984	67.6831	85.8021	89.0449	83053.1	54.5013	0.561292	16400.8	0.197474	83835	77.1187	206.144	6.32658e+08	5.34621	62.1926	3.98448	360.57	40.5389	148.318	157.332	-66.5594	427.13	26.8491	451.392	-0.473141	1.70818e+10	0.0312453	2765.5	2044.02	44.6843	322815	-2206.99	297.407	108.085	0.465363	7.37438	4.3589	53.048	0.00181713	9.82871	-0.137026	0.871355	0.161992	0.98675	0.246641	0.926776
0.685492	0.506078	28.3404	56.0001	64.7611	47.4342	63.2851	65.0385	35843.6	38.3876	0.643812	8165.82	0.227818	36288	167.705	300.917	3.84943e+08	5.43178	61.7264	4.54797	443.445	41.6921	232.221	232.783	-2.19119	445.636	26.546	535.179	-0.406263	1.03935e+10	0.0290843	3157.21	2387.29	48.5753	301331	-789.788	265.441	154.627	0.260036	9.15611	4.61175	69.4579	0.00165832	9.62424	-0.184998	0.926032	0.120009	0.98243	0.203378	0.913478
0.860801	0.665617	30.8288	46.3161	49.2037	51.614	49.93	65.3146	24570	39.869	0.544838	7501.6	0.305315	25164	124.158	304.146	2.59614e+08	5.73787	85.5861	3.67259	441.357	54.8663	223.031	231.294	-65.973	507.33	36.6965	527.784	-0.611125	7.00958e+09	0.0227601	4993.87	3756.42	60.6811	866450	-5530.14	496.865	200.32	0.42394	10.4563	4.76536	89.4559	0.00150668	9.61017	-0.294424	0.981604	0.105263	0.982577	0.18554	0.913574
0.667889	0.458784	22.3405	48.695	51.788	34.2053	51.3517	52.5642	14686.9	32.5228	0.525718	5516.76	0.375625	15174	170.234	333.601	1.76683e+08	5.65783	92.5402	2.9476	450.489	52.9057	256.867	261.063	49.1686	401.32	37.5669	560.698	-0.188058	4.77044e+09	0.0229354	4281.45	2000.9	44.1384	546958	-1799.37	408.624	198.879	0.345159	11.0565	4.77564	74.2308	0.00205446	9.07509	-0.366189	0.991222	0.0898807	0.972845	0.168247	0.88842
0.678678	0.611435	24.7346	40.4534	44.5982	31.8904	43.2666	46.7654	15562.1	27.4548	0.683931	4407.42	0.283214	15930	223.109	363.415	2.16845e+08	5.35507	66.541	4.37697	419.492	44.9855	303.359	316.345	45.2786	374.214	29.0204	606.246	-1.0737	5.85482e+09	0.0305717	3492.29	2901.02	53.64	345147	-4578.92	272.018	178.185	0.201195	9.3712	4.60281	89.0699	0.00260075	8.87335	-0.287495	0.974113	0.128691	0.972667	0.211466	0.898509
0.876852	0.521265	11.3581	21.7895	25.807	20.1246	18.9737	26.4953	2214	19.1062	0.671687	1223.03	0.552405	2430	239.57	402.055	3.53966e+07	5.39737	95.0737	3.66831	458.31	56.369	323.042	336.653	76.5576	381.752	38.4334	627.132	-0.727379	9.55707e+08	0.0274074	5113.79	2755.35	51.9814	700741	-6298.08	468.139	260.645	0.275344	12.422	4.28573	104.285	0.0122127	6.40589	-0.75184	0.999761	0.0778537	0.961418	0.155546	0.871453
0.68277	0.59987	27.0429	45.0812	51.264	51.264	41.7852	52.6498	20548.1	30.7801	0.621935	5833.38	0.283889	21006	178.947	332.282	2.50536e+08	5.47717	73.6679	4.45943	409.079	48.2506	263.976	277.175	-34.9582	444.037	31.4462	567.473	-1.07093	6.76448e+09	0.0278481	3957.59	3885.04	62.019	543093	-6887.33	335.273	181.406	0.293018	9.76572	4.67836	84.9447	0.00207109	9.21803	-0.262153	0.968375	0.118566	0.979365	0.199959	0.908079
0.639155	0.50403	23.6006	46.8237	46.8615	49.93	44.5982	54.0833	15799.5	29.9276	0.630087	4832.58	0.305869	16227	181.488	344.555	1.99616e+08	5.55865	74.9854	4.39093	482.449	51.5734	272.27	286.204	-6.20875	488.658	32.9866	576.315	-0.890916	5.38962e+09	0.0271123	4646.44	3504.95	58.7154	934442	-9689.44	408.07	179.96	0.374669	9.96372	4.68221	79.4185	0.00230686	9.01339	-0.321495	0.98373	0.111384	0.98289	0.193284	0.914159
0.709302	0.617255	30.0785	48.7295	55.1543	44.5982	46.9574	57.7062	27028.1	34.564	0.648374	6717.42	0.248535	27594	151.638	389.765	3.40346e+08	6.15016	119.99	2.9042	547.768	72.1231	269.917	271.774	-33.5564	581.325	49.9865	577.078	-0.0328303	9.18933e+09	0.0163411	8213.44	3974.32	61.9018	2.37902e+06	1397.87	905.164	335.31	0.458244	14.1096	5.15613	133.303	0.000985755	10.1397	-0.338495	0.99189	0.0703586	0.977524	0.142127	0.898787
0.563742	0.400188	20.6335	51.5596	57.0789	34.2053	57.3149	57.3934	14821.9	29.0663	0.616759	4731.2	0.319204	15201	123.243	376.271	1.7804e+08	6.15553	147.528	2.77671	496.877	81.496	253.559	263.223	-69.0397	565.916	59.7151	562.347	-0.353798	4.80708e+09	0.0159101	9806.35	4789.08	67.9805	2.96068e+06	-13058.1	1056.83	391.254	0.45743	15.0772	5.18941	158.664	0.00162771	9.35498	-0.463301	0.998196	0.0702368	0.972771	0.140363	0.891057
0.613079	0.394308	18.9514	48.0624	51.0882	39.1152	37.9473	53.1601	11216.2	29.466	0.573475	4225.4	0.376722	11691	146.499	380.364	1.37918e+08	6.08845	125.697	3.37743	518.664	74.9002	256.257	257.011	-88.9725	607.636	51.289	564.373	-0.142527	3.72378e+09	0.017073	9094.66	5261.31	71.2078	3.86468e+06	-2332.55	1074.55	312.154	0.551769	13.5267	4.98982	124.083	0.00219928	8.91348	-0.516907	0.998965	0.0779419	0.980679	0.150043	0.905886
0.619708	0.388735	17.5901	45.2498	46.9574	31.8904	45.3982	47.0532	10621.1	28.0416	0.590068	3960	0.372842	11016	172.747	367.384	1.40807e+08	5.69257	91.1061	5.15126	439.166	60.6125	282.098	299.741	-57.6593	496.825	40.2267	587.465	-1.24767	3.80179e+09	0.0233083	6277.87	5118.01	71.2062	1.23721e+06	-12774	518.023	331.614	0.224026	13.3096	4.96786	148.76	0.00269029	8.68318	-0.430095	0.995542	0.0810173	0.971286	0.155986	0.891632
0.708508	0.52012	28.5167	54.8271	61.8466	44.5982	58.2495	62.1369	30242.2	38.8454	0.609099	7706.77	0.254835	30726	148.567	392.889	4.09715e+08	6.04767	131.535	3.38102	583.6	78.6401	292.168	319.796	-52.492	636.091	56.1856	600.025	-0.886165	1.10623e+10	0.0185492	9367.19	5456.44	72.655	3.53049e+06	-30914	988.627	280.542	0.552832	11.9599	4.97259	135.274	0.00121482	9.95964	-0.30934	0.986732	0.102259	0.984293	0.179375	0.920178
0.494079	0.375853	16.8658	44.8733	45.6946	24.1868	42.107	45.793	5898.38	22.171	0.557135	2833.64	0.480411	6237	136.388	323.599	6.65774e+07	5.72296	108.605	2.7778	393.792	61.0838	231.464	234.96	27.9804	365.812	43.301	536.856	-0.311392	1.79759e+09	0.021645	5759.71	1967.8	43.6212	818168	-1416.03	531.528	276.445	0.30951	12.9617	4.78987	104.482	0.00457166	7.83854	-0.595516	0.999312	0.0734581	0.956386	0.147557	0.861964
0.776853	0.427026	17.6756	41.3924	44.2945	41.6773	42.9535	47.5289	10130.6	32.1558	0.651595	3474.8	0.343	10530	178.57	351.53	1.27918e+08	5.57032	90.0337	3.15512	439.113	53.4663	268.64	274	43.5004	395.612	36.9721	572.709	-0.532463	3.45379e+09	0.0254306	4644.35	2314.35	47.5533	501829	-2822.95	421.488	210.529	0.328321	11.2027	4.76015	83.1499	0.00276997	8.63914	-0.409305	0.993974	0.0950559	0.970477	0.172055	0.885278
0.354601	0.259393	19.55	75.3684	69.2604	72.4983	37.9473	77.5951	21945.4	26.7257	0.648791	5842.63	0.266235	22437	175.958	441.707	3.30845e+08	6.21856	157.46	2.79584	528.123	86.0502	322.347	341.221	-16.224	544.347	63.4923	630.975	-0.605783	8.93282e+09	0.0154613	10813.3	5346.1	72.1613	3.07315e+06	-18140.6	1031.15	477.039	0.364683	15.334	5.25465	233.349	0.00122744	9.83675	-0.386275	0.995445	0.0894004	0.966518	0.160972	0.889209
0.727847	0.547929	13.0933	23.8959	24.1868	24.1868	18.9737	26.4953	2457	17.3926	0.661553	1331.03	0.541732	2673	162.179	378.446	3.48482e+07	5.38657	132.297	2.02776	441.608	70.6521	287.751	309.79	104.654	336.954	55.7597	593.298	-0.337613	9.40901e+08	0.0280584	6550.7	1681.72	39.9903	1.01557e+06	-7833.87	666.506	343.809	0.32132	14.286	4.46288	132.576	0.0110823	6.55196	-0.744922	0.999772	0.0782454	0.940117	0.150403	0.843743
0.63387	0.514098	21.0295	40.9056	48.3735	40.8044	35.1141	50.7346	12201.8	25.9288	0.677698	3782.07	0.309961	12555	183.698	401.382	1.78069e+08	5.79232	109.866	3.03253	493.23	66.1781	313.356	334.658	50.1495	443.081	45.9397	618.825	-0.802257	4.80786e+09	0.0220372	6737.69	3070.19	54.2326	1.73971e+06	-18327.7	736.359	221.904	0.532481	11.2843	4.81622	92.9294	0.00226216	8.94964	-0.421826	0.99578	0.100313	0.974459	0.177308	0.895077
0.541046	0.30453	13.1113	43.0541	42.638	34.2053	34.9857	42.7434	3179.25	23.2942	0.510309	2048.96	0.64448	3591	141.886	376.436	4.32519e+07	5.56896	129.493	2.77553	440.287	74.1262	263.388	281.191	-27.7078	467.994	55.669	570.265	-0.406175	1.1678e+09	0.0247046	7795.59	3751.76	60.7854	1.48477e+06	-8683.57	717.827	498.213	0.181321	17.6197	4.69995	180.531	0.00972873	6.74855	-0.728951	0.999766	0.0516379	0.952604	0.116334	0.854877
0.873768	0.509938	20.6976	40.5884	44.5982	46.8615	44.2945	50.02	18472.5	35.4649	0.738983	4572.99	0.247557	18846	114.238	320.543	1.81454e+08	5.83079	92.2118	3.74443	481.673	61.4334	203.504	191.632	-57.0562	538.729	40.1979	509.866	0.198648	4.89926e+09	0.0217075	6447.15	3171.12	55.2146	1.66744e+06	5542.24	741.271	252.524	0.491109	11.5045	4.82683	116.028	0.00166871	9.45115	-0.367269	0.992743	0.104032	0.980882	0.181099	0.91102
0.872846	0.70655	28.4099	40.2093	49.2037	40.8044	45.0999	50.02	21575.2	35.0966	0.591314	6338.26	0.293775	21951	132.226	348.159	2.45519e+08	5.98037	132.599	2.40569	434.121	70.2293	243.006	245.563	12.893	421.228	52.3336	549.537	-0.219057	6.62901e+09	0.0178692	7136.21	2523.31	48.8069	1.50989e+06	-3126.89	807.51	243.391	0.534284	12.0036	4.92544	96.2639	0.00132427	9.72012	-0.354579	0.992363	0.0872749	0.969706	0.163394	0.884669
0.833199	0.483715	16.3675	33.8371	34.2053	36.1248	33.541	42.5323	8466.75	28.193	0.692872	2899.4	0.342446	8775	206.405	375.357	1.19521e+08	5.46516	87.7618	3.66613	414.144	53.3973	302.662	317.72	55.8381	358.306	36.3529	606.429	-0.976429	3.22706e+09	0.0280331	4554.58	2772.74	52.3739	502107	-6409.03	355.64	238.637	0.190712	11.2928	4.76802	109.17	0.00359432	8.30765	-0.422522	0.993943	0.109104	0.96077	0.186729	0.876574
0.761247	0.317645	13.1791	41.49	44.5982	34.2053	36.4966	45.4973	9003.38	31.5841	0.630154	3321.3	0.368895	9342	143.166	394.151	1.18576e+08	5.9985	164.202	2.25287	452.01	84.1748	277.118	294.928	2.72199	449.288	64.9578	585.411	-0.408986	3.20156e+09	0.0179926	9640.62	3618.19	58.7213	2.47923e+06	-15976.7	1046.68	370.325	0.478143	14.5269	5.03773	152.719	0.00270629	8.61297	-0.544288	0.999163	0.0741796	0.961437	0.146022	0.873269
0.574303	0.470854	36.0524	76.5682	74.5185	79.2023	63.2851	88.3855	59215.5	43.9734	0.534185	13753.6	0.232263	59886	142.357	342.182	6.85263e+08	5.8942	104.791	3.23668	427.445	61.4753	250.53	262.188	-72.6399	500.085	43.3731	555.838	-0.585862	1.85021e+10	0.0195405	5872.07	4644.67	67.3383	1.3409e+06	-9239.25	649.272	209.19	0.511132	10.6602	4.83231	93.5693	0.000876433	10.4884	-0.197341	0.947538	0.101899	0.981188	0.182382	0.910699
0.747472	0.575188	24.8635	43.2268	51	36.1248	47.4342	53.1601	15898.5	32.3108	0.583301	5241.98	0.329715	16308	161.359	388.264	2.20884e+08	5.9141	109.348	3.92608	462.707	70.6306	298.115	322.539	-90.8402	553.547	48.2403	604.733	-0.984058	5.96386e+09	0.020816	7960.03	6758.57	81.5618	2.90082e+06	-27227.3	755.606	334.176	0.384989	13.1762	5.03758	155.858	0.00203612	9.15789	-0.393236	0.994303	0.0949635	0.97627	0.169643	0.902751
0.785797	0.487136	15.738	32.3073	36.1248	30.8869	34.2053	36.6197	6995.25	25.387	0.685146	2581.68	0.369063	7290	252.768	419.397	1.12731e+08	5.41943	82.2233	4.52706	468.668	53.924	342.217	358.479	91.0324	377.635	33.9928	646.16	-1.15675	3.04374e+09	0.0291632	5080.22	2867.59	53.3365	599626	-6844.72	357.296	270.032	0.144126	11.943	4.75115	123.042	0.0040898	8.07992	-0.454539	0.995535	0.0888762	0.961227	0.167424	0.876207
0.954945	0.524866	23.1406	44.0886	51.614	49.2037	45.3982	52.4786	21953.2	42.1022	0.594117	6381.82	0.290701	22356	204.802	397.573	3.20294e+08	5.77207	100.415	5.96921	475.894	64.3397	316.183	338.697	-90.081	565.975	42.7823	621.955	-1.45381	8.64793e+09	0.0229323	7146.1	7315.44	85.1617	2.50037e+06	-22206	607.334	356.577	0.257533	13.3957	5.09959	173.37	0.00160899	9.53049	-0.303839	0.983246	0.0939256	0.976128	0.16892	0.904001
0.859559	0.503258	31.6694	62.9288	72.4983	64.8999	70.0357	77.1298	54200.2	54.0911	0.547469	12651	0.233413	54891	185.122	342.115	6.80174e+08	5.48345	73.4505	4.85061	426.304	48.718	274.959	291.503	-47.524	473.828	32.0403	578.417	-1.14594	1.83647e+10	0.0285668	3988.74	4515.74	66.8547	748653	-9053.2	364.159	179.994	0.335072	9.47548	4.6812	88.6314	0.00162556	9.81861	-0.161071	0.904282	0.127404	0.98234	0.209677	0.916572
0.793981	0.674755	34.6748	51.3888	54.0833	54.7449	57.7062	60.2993	35734.5	40.8017	0.546596	9598.64	0.26861	36369	124.536	336.019	3.99992e+08	5.96957	116.541	2.8271	485.976	66.2495	238.896	250.442	-110.959	596.935	48.2874	544.931	-0.368806	1.07998e+10	0.0181475	6541.1	5426.36	72.9132	1.31482e+06	-6960.34	705.199	265.715	0.451564	12.3848	5.00501	109.284	0.000956777	10.2469	-0.265328	0.977768	0.0865786	0.983022	0.16217	0.912383
0.624258	0.421844	15.9294	37.7613	39.1152	34.2053	30.5941	41.2432	6591.38	23.5728	0.610649	2784.05	0.422377	6939	146.016	352.214	7.98249e+07	5.75647	128.558	2.30677	410.608	67.9263	251.485	258.629	25.3757	385.232	51.564	557.317	-0.253368	2.15527e+09	0.0211812	6466.84	2362.63	47.588	1.07856e+06	-5675.46	672.133	283.286	0.406667	12.9193	4.84986	112.46	0.00387339	8.09312	-0.563362	0.99908	0.0815127	0.959509	0.155813	0.868804
0.693159	0.437858	17.1701	39.2139	40.8044	41.7852	33.541	43.4741	10379.2	27.1815	0.662798	3471.74	0.334488	10746	238.512	436.308	1.74462e+08	5.64872	89.6187	4.28787	506.966	62.9191	356.919	382.68	78.5532	428.413	39.4855	662.077	-1.26286	4.71046e+09	0.0260347	6802.8	3596.19	59.1381	1.9564e+06	-22439.2	609.274	215.094	0.473036	10.4783	4.69725	103.917	0.00308875	8.56338	-0.414592	0.994233	0.118558	0.974816	0.198474	0.901132
0.716114	0.453478	16.8569	37.1724	41.7852	29.5466	37.108	42.2137	7315.88	26.6197	0.624482	2918.38	0.398911	7641	165.378	398.223	1.01004e+08	5.84408	125.615	2.71431	446.215	73.7033	290.493	303.239	40.3267	405.888	53.1008	597.414	-0.592696	2.7271e+09	0.0204148	8221.77	3019.89	53.8698	2.07453e+06	-16493.4	805.725	339.547	0.406974	14.0066	4.95524	136.678	0.003471	8.2571	-0.54722	0.99897	0.0777527	0.956885	0.150232	0.865932
0.89969	0.7045	16.4171	23.3032	25.807	25.807	29.5466	29.8496	4477.5	20.9656	0.753214	1744.17	0.389542	4698	169.009	327.649	5.26353e+07	5.48191	83.1739	4.02706	501.147	52.5079	245.857	242.139	88.1731	412.974	35.8687	550.002	0.569196	1.42115e+09	0.0259612	4542.41	1243.84	33.9413	895537	5200.23	510.939	145.337	0.555594	9.24097	4.34736	58.2199	0.00543445	7.59921	-0.591584	0.99914	0.105545	0.981005	0.188832	0.906472
0.681914	0.434784	23.2628	53.5042	60.6712	46.8615	57.3149	60.7454	22540.5	36.4853	0.568458	6788.3	0.30116	23220	200.567	345.897	2.95688e+08	5.3911	66.7253	4.98837	437.886	45.0914	283.364	296.018	-18.0798	455.966	29.5075	586.364	-1.09645	7.98357e+09	0.0295782	3509.15	3977.87	62.8882	388426	-4719.1	273.213	182.565	0.18972	9.89404	4.69077	82.6836	0.00203763	9.26663	-0.230013	0.953494	0.116177	0.980349	0.196865	0.909417
0.857918	0.672196	26.1526	38.9062	42.9535	40.3609	46.8615	50.02	19540.1	33.3783	0.710968	4934.6	0.252537	19926	173.488	325.261	2.37037e+08	5.42715	69.5768	5.21866	412.195	47.5918	263.146	277.46	-68.5963	480.791	30.2227	566.735	-1.21206	6.4e+09	0.0299315	4055.04	4761.99	68.723	632704	-7310.7	332.73	176.899	0.299191	9.29054	4.59689	89.0183	0.00240093	9.03999	-0.263028	0.966649	0.13003	0.982913	0.213409	0.918962
0.484504	0.35455	17.0864	48.1917	42.4264	48.4665	31.3209	52.8205	9408.38	23.3491	0.630206	3419.89	0.363494	9801	181.42	337.609	1.19976e+08	5.44359	84.7287	4.27491	379.86	50.3704	271.34	286.094	5.90991	373.95	34.6264	574.902	-1.03983	3.23935e+09	0.0271915	4082.95	3117.85	55.51	516629	-6086.09	333.108	187.984	0.27193	10.0278	4.60705	85.9598	0.00320926	8.45409	-0.396329	0.992173	0.110003	0.970819	0.191442	0.891322
0.539479	0.474312	20.7625	43.7739	49.2037	36.2491	36.2491	50.6458	9783	23.6151	0.612673	3610.52	0.369061	10206	148.704	359.774	1.26881e+08	5.76828	110.352	2.76781	434.252	66.8283	273.66	296.691	59.6731	374.579	47.8304	579.365	-0.730681	3.42578e+09	0.0220319	6577.81	2290.12	47.2054	1.12913e+06	-11985.2	568.207	323.58	0.277108	13.2578	4.98767	142.699	0.00283332	8.59814	-0.454683	0.996733	0.101819	0.953107	0.174503	0.865459
0.830366	0.518588	16.9827	32.748	37.9473	30.8869	37.108	39.3446	8728.88	27.1928	0.681518	3008.24	0.344631	9018	127.812	387.111	1.15392e+08	6.05969	129.339	3.07493	485.514	80.8315	279.144	301.414	-10.5246	496.038	55.8574	587.779	-0.749346	3.11558e+09	0.017731	10076.1	4059.02	62.6599	3.31241e+06	-26294.1	903.139	376.193	0.408238	14.7209	5.08651	151.579	0.0027631	8.59379	-0.534572	0.999029	0.0828828	0.967234	0.152159	0.882191
0.720771	0.639247	24.7956	38.7887	50.2892	50.2892	37.108	50.6458	13784.6	27.9578	0.634188	4383.92	0.31803	14175	200.062	396.639	2.00908e+08	5.78619	111.67	3.03367	514.178	62.9165	313.733	331.547	58.1034	456.075	44.6537	618.613	-0.61804	5.42453e+09	0.0215329	6014.15	3016.55	54.4571	991652	-9430.92	509.175	306.515	0.246225	12.8042	4.98586	139.17	0.00208175	9.07058	-0.391494	0.993894	0.0911556	0.968424	0.167565	0.887811
0.794572	0.679658	26.4182	38.8699	43.2666	40.8044	44.5982	48.9285	14338.1	30.8849	0.586885	4863.25	0.339183	14742	192.589	405.354	2.05684e+08	5.89887	105.487	5.09753	475.188	66.5508	307.549	319.541	-117.662	592.85	44.3869	613.768	-1.07807	5.55347e+09	0.0197373	7595.33	7918.85	88.4982	2.94333e+06	-23293.6	719.693	373.808	0.314613	14.6555	5.13972	152.41	0.00188131	9.18014	-0.416137	0.995883	0.0706385	0.976479	0.141599	0.898133
0.888226	0.455797	11.606	25.4631	24.1868	25.632	30	30.1496	3840.75	22.617	0.736329	1610.73	0.419379	4050	170.916	361.562	5.17165e+07	5.32544	84.9502	3.28989	446.975	57.3469	282.555	299.071	60.7034	386.272	38.1515	587.177	-0.770398	1.39634e+09	0.0294222	5405.82	2386.02	48.214	820718	-8711.51	483.544	241.49	0.325794	11.7932	4.55926	97.283	0.0068361	7.28029	-0.590174	0.998794	0.0852244	0.965158	0.163814	0.878505
0.873507	0.812003	28.1404	34.6556	41.6773	41.7852	36.2491	43.3705	16526.2	30.2719	0.68204	4600.35	0.278366	16902	154.064	324.362	1.87049e+08	5.68806	82.8056	3.30706	425.011	53.1071	242.43	244.718	-36.088	461.099	36.1469	546.626	-0.218408	5.05033e+09	0.0227521	4569.68	3353.8	57.5452	581224	-2065.08	430.021	261.14	0.243038	12.4083	4.95251	104.456	0.00166723	9.37905	-0.337015	0.988653	0.0799915	0.973255	0.156191	0.890942
0.600469	0.588792	42.8803	72.8276	75.1798	81.8841	62.6418	85.1176	80097.8	43.7307	0.626779	14336.7	0.17899	80892	225.252	365.977	1.11495e+09	5.41758	62.5269	6.87804	522.744	45.6877	306.747	321.854	-91.8681	614.612	27.6512	610.039	-1.5669	3.01037e+10	0.0310514	4004.88	6817.33	82.2659	915128	-10657.9	360.176	161.857	0.376097	8.42825	4.52693	89.6991	0.00177545	9.79386	-0.139955	0.87419	0.155318	0.990215	0.239022	0.940563
0.687335	0.53452	23.8803	44.6762	48.4665	40.8044	41.6773	49.93	13284	30.7075	0.568815	4768.68	0.35898	13797	195.959	380.661	1.85488e+08	5.7147	96.8657	3.74721	528.85	58.6522	297.899	305.327	26.4376	502.412	41.1508	602.486	-0.647583	5.00816e+09	0.0226294	5505.44	3263.76	56.625	921878	-6807.38	511.634	282.677	0.287215	12.8153	4.97359	115.229	0.00213555	9.00494	-0.395611	0.994035	0.0833226	0.974793	0.158312	0.894749
0.84517	0.6619	21.5218	32.5153	39.1152	29.5466	39.1152	44.0908	10587.4	27.4809	0.681905	3419.42	0.322972	10989	155.375	393.933	1.46739e+08	5.9209	118.983	3.07639	460.109	70.6867	293.869	308.925	21.8485	438.26	49.3214	600.448	-0.776483	3.96195e+09	0.0192998	7857.15	3434.58	57.7998	2.03508e+06	-18766.8	722.273	348.967	0.342563	14.0884	5.0453	147.295	0.00234044	8.85159	-0.466325	0.99767	0.0768046	0.961912	0.149498	0.874179
0.443919	0.415228	21.4453	51.6471	46.5725	32.45	53.6656	57.9396	12958.9	22.9272	0.652999	4085.86	0.315294	13365	135.568	345.798	1.58002e+08	5.82853	112.743	3.13629	468.454	66.3393	258.935	277.039	7.28844	461.166	46.1367	564.975	-0.706902	4.26606e+09	0.0214631	6788.17	2942.76	53.5053	1.45384e+06	-14470	615.804	297.782	0.341711	12.5845	4.95757	137.141	0.00220253	8.99747	-0.412066	0.995218	0.0914351	0.969861	0.168439	0.890446
0.557867	0.408277	21.4081	52.4353	58.9406	58.2495	36.2491	59.2453	18654.8	29.2519	0.674161	5045.6	0.270473	19089	121.601	338.146	2.1758e+08	5.92003	110.788	4.31645	442.981	70.6323	247.271	269.849	-116.855	559.837	47.3702	554.753	-1.11249	5.87466e+09	0.0204682	8245.13	6025.08	77.0647	2.69281e+06	-24197.2	709.448	366.51	0.3148	13.5898	5.09283	176.191	0.00166282	9.44204	-0.355073	0.991408	0.0940089	0.974674	0.168365	0.901431
0.646998	0.381626	12.5979	33.011	34.9857	22.8473	30.5941	35.1141	3640.5	21.358	0.640122	1787.84	0.491098	3888	112.648	346.447	4.5226e+07	5.5158	115.06	4.08205	391.629	71.3637	253.003	277.232	-77.4154	469.044	48.6388	560.419	-1.11096	1.2211e+09	0.0258488	8256.86	4900.51	69.615	1.97609e+06	-18285.7	675.658	469.797	0.192044	16.1781	4.78981	191.169	0.00726724	7.16042	-0.650239	0.999448	0.0674896	0.955975	0.137292	0.867182
0.829019	0.472778	19.5175	41.2827	46.5725	38.4187	45	52.1344	10876.5	34.2241	0.559533	4242.78	0.390087	11286	100.82	340.129	1.19912e+08	6.06533	134.526	2.40224	477.38	75.7552	227.853	232.589	-9.36137	486.742	56.8005	535.604	-0.112972	3.23763e+09	0.0170211	8242.4	2630.01	50.2725	1.5101e+06	-5242.74	781.204	372.209	0.350494	15.2838	5.13266	133.016	0.0022661	8.85889	-0.507122	0.998762	0.0660514	0.965113	0.133934	0.873762
0.571936	0.416763	16.0807	38.5847	39.4588	27.6586	40.025	40.4722	6003	22.068	0.658213	2426.78	0.40426	6318	171.608	388.421	8.45841e+07	5.74248	115.509	3.30365	441.751	70.5688	294.836	318.861	18.6256	423.126	48.5064	601.224	-0.90043	2.28377e+09	0.0230112	7640.79	3539.91	59.0526	1.4575e+06	-14389.1	631.682	424.422	0.200515	15.5807	5.09429	171.509	0.00413706	7.99395	-0.572922	0.999151	0.0748093	0.951889	0.14299	0.859845
0.897419	0.674129	21.0211	31.1826	34.2053	36.2491	37.5899	38.0657	9239.62	27.9838	0.666732	3193.76	0.345659	9639	157.97	374.983	1.19898e+08	5.91885	107.966	4.2067	494.589	69.8417	272.42	285.579	-103.102	597.691	46.0574	579.524	-0.843477	3.23724e+09	0.0197491	8183.28	6203.87	78.1586	2.48505e+06	-18860.6	716.239	336.975	0.354256	13.5851	4.98469	148.573	0.0026539	8.65769	-0.495398	0.998296	0.0838094	0.978718	0.15691	0.905119
0.60207	0.383038	24.415	63.7405	66.0681	45.3982	77.1298	77.1881	26759.2	38.3762	0.552826	7826.09	0.292463	27378	167.512	343.434	3.32035e+08	5.71578	92.2152	4.62793	427.234	58.4054	267.23	286.147	-91.8968	519.131	38.6327	572.233	-1.10473	8.96495e+09	0.0238554	5701.28	5576.42	74.1116	1.53469e+06	-15665	602.151	267.154	0.385204	11.0213	4.83738	143.13	0.00161298	9.61136	-0.291361	0.980701	0.116408	0.979155	0.196344	0.913077
0.815836	0.561039	24.1947	43.1249	43.6807	48.3735	48.3735	52.8205	20361.4	35.1828	0.718179	5020.99	0.246594	20763	140.878	348.428	2.4758e+08	5.83916	105.308	3.91432	462.964	65.2153	261.326	284.389	-63.8148	526.779	44.1554	567.406	-0.901006	6.68465e+09	0.0221574	6863.14	4613.29	67.4403	1.49409e+06	-12365.8	594.856	335.048	0.274911	12.9929	5.04737	161.865	0.00163112	9.53013	-0.325863	0.987606	0.099278	0.974172	0.173573	0.899704
0.581487	0.535548	25.3581	47.3499	55.3173	30.8869	55.3173	58.9406	13640.6	27.5333	0.576333	4790.35	0.351182	14229	197.366	376.132	1.89041e+08	5.6519	84.811	3.5596	448.892	54.2048	294.851	307.492	24.9428	423.949	36.0802	598.925	-0.761553	5.1041e+09	0.0243511	4863.77	3310.35	57.1161	680661	-6332.38	405.963	214.318	0.302347	10.869	4.7871	94.9108	0.00231635	8.95031	-0.365659	0.990771	0.105118	0.973958	0.184496	0.895919
0.668773	0.561792	29.3684	52.2763	56.6039	53.0754	55.3173	60.3738	24498	34.961	0.6207	6571.87	0.268262	24975	137.171	370.915	3.13278e+08	5.98587	126.437	3.12659	479.468	73.7373	274.891	298.981	-58.1509	537.619	52.4524	581.961	-0.766262	8.45851e+09	0.0193134	8179.39	5074.67	70.4598	1.95776e+06	-17629.3	753.684	315.863	0.402109	13.2505	5.09131	137.466	0.00131706	9.79306	-0.317909	0.987529	0.0835914	0.975538	0.157865	0.898303
0.867429	0.594877	27.69	46.5474	54.0833	53.0754	49.6588	54.7449	20615.6	40.3766	0.517858	7021.09	0.340571	21168	174.95	396.666	2.88174e+08	5.99004	116.335	3.10903	483.794	69.4304	300.097	316.679	17.4281	466.366	48.6494	606.275	-0.698524	7.7807e+09	0.0185762	7452.96	3637.38	59.5567	1.53289e+06	-12050.8	688.981	329.987	0.349742	13.4749	5.08953	144.949	0.00147607	9.57418	-0.365252	0.993017	0.0831898	0.967503	0.15686	0.884456
0.784973	0.620057	29.2459	47.1665	59.7746	45.793	53.0754	63	21768.8	37.0244	0.557233	6766.07	0.310816	22275	97.4988	342.02	2.25838e+08	6.0646	144.335	2.18188	411.726	75.131	215.41	208.749	-13.2416	424.968	56.6703	523.204	0.0615238	6.09761e+09	0.0165451	8095.22	2445.19	47.4594	2.18172e+06	3719.85	1016.6	247.762	0.607983	11.7624	4.90287	105.861	0.00127463	9.7595	-0.382474	0.994957	0.0918191	0.97046	0.169282	0.888549
0.794935	0.608985	33.8604	55.6013	64.7611	60.3738	60.7454	65.0385	40156.9	44.1994	0.614667	9226.09	0.229751	40743	90.9825	348.716	4.23323e+08	6.25676	142.72	2.63495	451.984	79.9299	220.558	220.854	-97.7931	549.777	58.0862	529.653	-0.200154	1.14297e+10	0.0147729	9551.75	4562.64	66.0541	3.29436e+06	-5160.86	1129.5	332.203	0.544223	13.8702	5.16794	135.917	0.000725188	10.6055	-0.294934	0.987087	0.0782889	0.975385	0.150316	0.89616
0.916768	0.555069	39.6484	71.4298	90.05	78.7464	90.1998	90.846	98336.2	65.4845	0.511029	20161.1	0.205022	99252	167.012	400.929	1.29123e+09	6.22173	125.505	2.96254	613.878	73.7872	285.467	288.02	-49.3418	663.22	51.8278	592.672	-0.0973925	3.48632e+10	0.0154919	8488.39	4955.34	69.1759	2.87214e+06	-3750.64	997.951	318.762	0.515085	13.5902	5.16883	131.072	0.000491177	11.2848	-0.179099	0.943426	0.0788789	0.983152	0.151492	0.912452
0.783918	0.552666	16.5035	29.8616	37.9473	25.807	33.1361	37.9473	5527.12	23.4091	0.655104	2307.67	0.417517	5859	179.969	415.757	8.43857e+07	5.69383	123.521	3.51643	501.091	75.1915	316.376	336.833	14.9181	486.173	51.9119	623.598	-0.968351	2.27841e+09	0.0236786	8955.12	4049.32	62.7409	3.24283e+06	-28985.7	910.515	464.556	0.326814	16.1721	5.04787	194.375	0.00454901	7.85747	-0.583558	0.999182	0.0804739	0.958951	0.14787	0.871465
0.713904	0.617056	36.2615	58.7653	68.4105	54.0833	65.521	68.7386	50414.6	41.9528	0.668028	9879.32	0.195961	50922	90.0692	324.39	5.12217e+08	6.18514	124.74	3.09512	515.464	74.6464	212.811	221.795	-101.381	616.845	52.6937	521.142	-0.410664	1.38299e+10	0.0160079	8614.02	4511.66	66.1005	2.71229e+06	-13491.5	942.289	373.889	0.430762	14.3609	5.23574	163.421	0.000669933	10.7754	-0.244522	0.974501	0.0778562	0.978278	0.149825	0.903826
0.829029	0.480717	13.7299	28.5613	30.8869	25.807	32.311	34.0735	3434.62	23.6781	0.657752	1673.69	0.487299	3672	223.903	389.423	5.25724e+07	5.25909	72.5178	3.34825	471.619	50.1985	318.37	332.645	110.174	361.445	32.9917	621.741	-0.591378	1.41946e+09	0.0308175	4180.21	1867.72	43.18	313127	-1504.12	281.39	280.234	0.0107462	12.6853	4.52328	107.888	0.00830021	7.00026	-0.618168	0.998925	0.0865136	0.955503	0.161398	0.864188
0.593634	0.437301	26.807	61.301	69.2604	70.2282	43.2666	70.2282	33840	36.3904	0.589964	8575.88	0.253424	34668	149.101	361.133	4.13818e+08	5.98314	108.994	3.86203	461.228	65.9574	261.393	272.433	-92.1612	553.389	45.275	567.705	-0.796235	1.11731e+10	0.0186055	7126.96	5670.61	74.4377	2.11846e+06	-15288.7	731.882	214.878	0.542974	10.3539	4.78327	106.183	0.00113466	10.0506	-0.281612	0.981169	0.113027	0.98431	0.194902	0.921134
0.687632	0.460822	22.0527	47.8551	60.3738	54.7449	49.93	63.9218	10575	32.9067	0.452504	5148.91	0.486894	11691	212.46	388.322	1.65559e+08	5.61072	84.4721	3.92908	442.854	56.591	314.064	332.33	31.7207	411.133	37.4085	618.348	-1.07366	4.4701e+09	0.0256495	5279.58	3631.1	59.7217	928110	-11091.7	454.434	198.825	0.383565	10.26	4.63987	92.273	0.0030711	8.51052	-0.417185	0.994204	0.0999219	0.974557	0.183395	0.898235
0.639138	0.51501	15.3027	29.7134	28.4605	21.6333	34.2053	35.3695	4181.62	18.991	0.676003	1856.8	0.444038	4428	79.8823	397.215	5.70711e+07	5.77238	145.673	3.74773	445.816	93.9465	277.395	307.041	-96.0805	541.897	60.5056	589.911	-1.13686	1.54092e+09	0.0227543	14609.9	5894.71	75.5078	7.63465e+06	-53460.9	1396.35	641.381	0.375709	18.6221	5.02948	276.923	0.00588187	7.4653	-0.680317	0.999766	0.0731146	0.955533	0.137336	0.868608
0.523052	0.395244	19.2455	48.6929	52.3927	29.5466	51.788	52.4786	11784.4	25.4689	0.638248	3923.73	0.332961	12150	168.179	369.292	1.51707e+08	5.86842	116.129	4.07361	451.549	67.7177	274.407	291.51	-52.1665	503.715	48.3226	580.626	-0.886968	4.09609e+09	0.0196938	7184.06	4861.4	69.0286	1.88497e+06	-14465.6	702.365	318.382	0.37455	13.1143	4.99055	141.582	0.00219334	8.95415	-0.44185	0.996866	0.0905875	0.972764	0.165459	0.894734
0.579777	0.42592	18.1581	42.6327	46.8615	35.1141	35.1141	48.1871	8737.88	24.7174	0.626245	3276	0.374919	9126	212.936	430.529	1.36661e+08	5.79648	120.369	5.32842	477.259	73.6585	328.659	352.96	-90.8893	568.148	49.0083	635.863	-1.34797	3.68984e+09	0.0215854	9109.32	7859.47	88.1852	2.91773e+06	-25662.8	743.097	414.316	0.283167	14.6524	5.0547	195.619	0.00303966	8.48029	-0.488969	0.997884	0.0817814	0.972762	0.153041	0.896006
0.853506	0.697137	39.6936	56.938	68.4105	73.7902	64.1327	78.1153	48637.1	48.5969	0.517756	12445.3	0.25588	49518	175.384	353.365	5.9946e+08	5.79371	87.2053	3.73941	471.004	54.7547	267.362	272.027	-55.8541	526.858	37.0552	571.716	-0.460581	1.61854e+10	0.0215451	4959.46	4458.36	66.1947	870054	-2843.66	505.301	198.887	0.432546	10.3468	4.78828	90.1567	0.00102626	10.2428	-0.205631	0.950386	0.106999	0.983932	0.188033	0.917242
0.746628	0.547194	19.3406	35.345	32.311	34.9857	36.6197	45.4973	7518.38	26.3896	0.618999	2998.31	0.398798	7857	168.507	381.896	1.01099e+08	5.89139	119.808	3.50505	477.563	71.3928	282.516	292.458	-34.4752	512.038	49.3477	589.424	-0.641937	2.72968e+09	0.0196856	8095.3	4578.49	67.1139	1.81301e+06	-11385.1	689.434	395.715	0.262628	15.074	5.07029	164.29	0.00336694	8.30288	-0.542683	0.998937	0.0767093	0.967	0.146093	0.881808
0.62904	0.474052	22.4559	47.3701	46.5725	42.638	45.8912	54.0833	12096	29.7977	0.577247	4414.52	0.364957	12582	107.168	319.747	1.34691e+08	5.80552	100.308	4.02715	385.346	67.1111	230.612	250.267	-74.5759	459.922	44.5255	537.621	-1.13311	3.63666e+09	0.0219197	7487.76	4175.09	63.915	2.22637e+06	-22693.4	708.327	349.659	0.335959	13.5109	5.00614	163.835	0.0024269	8.84559	-0.437381	0.99635	0.0806691	0.965624	0.156961	0.884153
0.701703	0.603464	18.2689	30.2734	30	27.6586	32.311	37.108	4512.38	21.2429	0.616257	2142.85	0.474884	4806	135.779	393.038	6.21519e+07	5.79746	146.1	3.71753	452.795	85.6011	281.083	308.35	-62.7725	515.567	59.7887	590.904	-1.00009	1.6781e+09	0.0212726	11510.7	5389.33	72.6273	5.22935e+06	-39838.8	1076.59	628.015	0.248574	18.0386	5.0455	287.77	0.00574815	7.50491	-0.664194	0.999687	0.0753666	0.953244	0.140911	0.866827
0.825948	0.642632	42.5557	66.221	73.2393	72.4983	78.2304	81.8841	84326.6	54.6951	0.634589	14654.4	0.173781	85158	120.551	342.939	9.41804e+08	6.11026	114.088	3.42578	498.809	69.3679	239.353	248.766	-82.3607	581.169	47.9381	546.449	-0.566822	2.54287e+10	0.0170797	7704.99	4575.01	66.8401	2.0797e+06	-11489	770.874	341.593	0.383636	13.5866	5.17918	153.077	0.000594217	11.0404	-0.170605	0.932352	0.0850369	0.977455	0.158544	0.903252
0.549972	0.429271	16.5744	38.6106	39	28.3019	34.2053	43.0581	7437.38	21.2348	0.685825	2686.69	0.361242	7722	53.6852	96.9695	4.04099e+07	3.891	19.6013	10.9224	208.319	15.6733	75.0923	72.0849	6.65656	201.663	8.33456	375.89	2.03444	1.09107e+09	0.0907868	599.022	214.746	14.4971	22145.6	579.012	44.7057	26.4226	0.250623	3.44971	3.24268	14.3915	0.0147712	6.63008	-0.209099	0.88672	0.299984	0.985924	0.380423	0.9281
0.684197	0.482584	26.8017	55.5379	60	52.3927	54.3323	61.8466	26897.6	37.9989	0.591217	7343.11	0.273002	27405	234.186	396.556	4.08397e+08	5.51139	73.2585	5.99805	466.777	51.4621	330.559	348.019	-35.7047	502.482	32.0652	634.32	-1.46091	1.10267e+10	0.0286763	4756.45	5939.54	76.7544	1.00661e+06	-11021.8	378.566	186.476	0.330295	9.45031	4.63895	96.1081	0.00207584	9.31279	-0.235199	0.956773	0.129038	0.983907	0.21126	0.921307
0.914052	0.619598	24.0343	38.7901	45.793	41.7852	45.3982	47.7179	16277.6	35.4562	0.618146	5024.82	0.308695	16632	110.107	373.565	1.853e+08	6.19516	164.299	2.24645	463.002	85.3387	239.067	233.736	-63.7522	526.755	65.6659	548.463	-0.110909	5.0031e+09	0.0150531	10218.8	4215.43	63.0584	3.24884e+06	-3538.88	1257.58	307.161	0.60669	13.1554	5.03457	130.827	0.0015128	9.473	-0.454094	0.998067	0.0823878	0.975407	0.156315	0.897053
0.39035	0.291486	13.5558	46.5059	40.025	21.6333	42.9535	43.8862	2773.12	18.1536	0.528845	1804.96	0.650877	3132	273.482	418.34	5.02311e+07	5.15334	73.5209	3.96031	476.115	44.0931	355.492	357.894	152.847	323.268	28.7076	658.048	-0.733209	1.35624e+09	0.0344828	3357.36	1805.42	42.5507	196678	-1493.85	236.054	267.034	-0.0639236	12.5487	4.40005	108.045	0.0116447	6.50238	-0.68194	0.999328	0.0725686	0.949334	0.14923	0.853282
0.866848	0.43438	11.5873	26.6755	26.8328	25.632	26.8328	29.8496	3487.5	23.1236	0.639847	1738.14	0.498391	3726	160.497	383.318	4.83802e+07	5.69777	135.276	2.13864	450.467	71.5607	285.89	298.544	100.917	349.55	53.6215	592.099	-0.254081	1.30627e+09	0.0222642	7314.02	1647.9	39.6522	1.22772e+06	-2556.37	681.372	385.124	0.272365	15.0478	4.77484	152.745	0.00745756	7.12145	-0.708885	0.999789	0.0749248	0.937641	0.145424	0.841139
0.910674	0.485176	20.4557	42.1615	51.0882	42.9535	45.0999	51.0882	10809	38.3953	0.485471	4869.8	0.450532	11475	181.863	337.753	1.38972e+08	5.45015	75.1791	3.53404	407.871	46.832	268.677	277.806	50.3587	357.512	31.3447	571.834	-0.771911	3.75225e+09	0.0270893	3599.7	2078.33	45.259	337602	-3634.09	294.767	178.053	0.243064	10.006	4.61396	76.6581	0.00300054	8.53186	-0.390585	0.991724	0.105068	0.96972	0.186808	0.886966
0.489073	0.358899	23.2544	64.7937	64.7611	37.5899	64.1327	67.2161	19174.5	31.6889	0.598601	5787.57	0.301837	19656	230.865	383.758	2.75874e+08	5.50362	63.9578	4.75731	498.32	46.3256	312.329	318.974	12.1924	486.128	28.5875	615.587	-0.920072	7.4486e+09	0.0282084	4000.89	3885.91	62.0782	457047	-4206.59	311.044	182.702	0.252568	9.67203	4.66543	88.1173	0.00217068	9.1511	-0.280505	0.974213	0.12415	0.982565	0.205369	0.916347
0.839606	0.403106	9.78549	24.2752	23.4307	25.807	22.8473	28.931	2003.62	20.3816	0.643034	1195.26	0.596547	2214	256.672	445.581	3.61911e+07	5.05275	92.8116	3.28634	518.18	57.5567	360.267	377.212	164.088	354.092	36.3782	664.346	-0.620591	9.7716e+08	0.035693	5402.39	1734.93	41.6864	536901	-2398.63	414.64	444.01	-0.0293156	16.2447	4.38553	171.093	0.0153993	6.12807	-0.728183	0.999509	0.0649077	0.931956	0.132464	0.832708
0.620627	0.460407	28.1977	61.2452	76.8375	56.3649	46.5725	80.1062	32536.1	38.0104	0.563224	8750.79	0.268956	33210	177.732	347.023	4.01984e+08	5.70208	84.2232	3.3314	508.099	52.555	267.73	274.463	30.3867	477.712	35.5593	571.679	-0.417236	1.08536e+10	0.0228858	4499.37	2461.13	49.1431	579204	-3310.1	415.262	231.621	0.28237	11.5085	4.89358	96.6259	0.00122347	9.93055	-0.232762	0.962405	0.0911504	0.977164	0.168468	0.899794
0.611323	0.570078	24.7109	43.3465	48.3735	34.2053	48.3735	51.614	15082.9	26.4987	0.670877	4400.45	0.291752	15471	199.346	369.65	2.0006e+08	5.69139	85.835	3.49248	472.359	53.4313	286.95	293.964	17.4905	454.869	36.4239	590.884	-0.426382	5.40161e+09	0.0225658	4634.05	3105.82	55.3752	663409	-3425.25	438.815	281.539	0.218169	12.6121	4.97783	119.836	0.00182241	9.24906	-0.358872	0.991115	0.0853303	0.970466	0.161212	0.888191
0.757769	0.514377	22.9191	44.557	51.264	51.264	43.2666	52.7352	16941.4	33.7639	0.590203	5404.83	0.319031	17226	118.036	327.975	1.87044e+08	5.92329	112.13	3.54475	457.242	67.5383	234.791	249.373	-98.1412	555.383	47.0292	541.454	-0.714673	5.05019e+09	0.0195507	7170.76	4832.01	68.6593	1.88682e+06	-13652.8	741.449	271.268	0.461506	11.8302	4.89971	128.816	0.00173625	9.32998	-0.398486	0.995155	0.0989631	0.980498	0.176352	0.911201
0.867849	0.536797	27.123	50.5275	55.8032	51.788	53.4135	59.6238	17255.2	43.8503	0.501683	6436.78	0.373033	17928	176.708	371.381	2.33472e+08	5.71057	106.058	3.60673	423.19	63.1721	287.86	308.827	-17.7147	440.905	45.4171	592.971	-0.928558	6.30375e+09	0.0223817	6035.73	4184.97	64.3369	954919	-9992.41	520.757	339.13	0.208073	13.5141	5.07332	151.615	0.00185866	9.24364	-0.346328	0.989382	0.085167	0.963366	0.160105	0.879448
0.600655	0.469933	22.6889	48.2811	56.921	37.5899	51.0882	57	20180.2	29.0003	0.744915	4812.03	0.238452	20574	155.505	339.163	2.44897e+08	5.68184	97.7755	4.21572	388.455	59.3697	261.949	280.848	-70.2213	458.676	41.0745	566.91	-1.08007	6.61221e+09	0.0237288	5600.08	4993.28	70.0992	1.24209e+06	-13472.8	532.397	216.488	0.414687	10.6293	4.78679	101.857	0.00176901	9.4108	-0.29741	0.980994	0.10769	0.977557	0.188281	0.904997
[truncated: 910 more columns]
